# Supplementary material for: Surface lattice engineering for fine-tuned spatial configuration of nanocrystals
Source: Nat Commun. 2021 Sep 27;12:5661. doi: 10.1038/s41467-021-25969-7 (PMC8476615; doi:10.1038/s41467-021-25969-7)
Supplement: Supplementary file 2 — Source data [file 41467_2021_25969_MOESM2_ESM.xlsx]

## Sheet: Fig 9a
1700.29	10267.8	1700.41	16389.5	1700.29	30039.5
1699.31	10268.4	1699.43	16409.4	1699.31	30093.4
1698.33	10276.4	1698.45	16432.7	1698.33	30162.4
1697.35	10280.8	1697.47	16461.1	1697.35	30219.9
1696.37	10282	1696.49	16467.9	1696.37	30281.7
1695.39	10306.7	1695.51	16480.8	1695.39	30276
1694.41	10318	1694.53	16469.5	1694.41	30231.4
1693.42	10313.1	1693.55	16470.9	1693.42	30182
1692.44	10305.3	1692.57	16462.6	1692.44	30098.9
1691.46	10302.7	1691.59	16444.4	1691.46	30096.6
1690.48	10290.1	1690.6	16434	1690.48	30094.3
1689.5	10286.6	1689.62	16444.4	1689.5	30127.5
1688.51	10281.7	1688.64	16459.6	1688.51	30217
1687.53	10297.1	1687.66	16502.2	1687.53	30267
1686.55	10314.3	1686.68	16534.4	1686.55	30291.1
1685.57	10337.6	1685.69	16534.2	1685.57	30338.6
1684.58	10370.3	1684.71	16557.9	1684.58	30333.9
1683.6	10402.9	1683.73	16559.5	1683.6	30395.3
1682.62	10439.7	1682.74	16563.1	1682.62	30374
1681.63	10480.6	1681.76	16564.7	1681.63	30350.2
1680.65	10468.2	1680.78	16562.9	1680.65	30331
1679.67	10424.2	1679.79	16563.1	1679.67	30296.8
1678.68	10401.2	1678.81	16572.1	1678.68	30245.8
1677.7	10390.6	1677.82	16560.8	1677.7	30261.7
1676.71	10405.7	1676.84	16583.8	1676.71	30308.3
1675.73	10457.5	1675.85	16581.3	1675.73	30391.4
1674.74	10501.6	1674.87	16592.8	1674.74	30423.7
1673.76	10544.7	1673.88	16603	1673.76	30476.4
1672.77	10562.7	1672.9	16603.7	1672.77	30516.4
1671.79	10541.9	1671.91	16625.6	1671.79	30505.2
1670.8	10537.2	1670.93	16645.1	1670.8	30481.8
1669.82	10504.4	1669.94	16657.5	1669.82	30467.2
1668.83	10516.8	1668.96	16687.8	1668.83	30477.3
1667.84	10519.6	1667.97	16715.3	1667.84	30436.9
1666.86	10512.2	1666.98	16747.1	1666.86	30403.6
1665.87	10546.3	1666	16785.1	1665.87	30394.2
1664.88	10571	1665.01	16797.4	1664.88	30392.8
1663.9	10593.4	1664.02	16813.6	1663.9	30361.4
1662.91	10589.9	1663.04	16823	1662.91	30353.8
1661.92	10600	1662.05	16830.1	1661.92	30353.4
1660.93	10638.9	1661.06	16828.2	1660.93	30351
1659.95	10629	1660.07	16847	1659.95	30292
1658.96	10601.9	1659.08	16857.1	1658.96	30250.8
1657.97	10601.7	1658.1	16866.6	1657.97	30204.2
1656.98	10588.6	1657.11	16880.7	1656.98	30211.1
1655.99	10602.3	1656.12	16874.9	1655.99	30239.2
1655	10603.8	1655.13	16895	1655	30276.1
1654.01	10656.7	1654.14	16898.2	1654.01	30357.6
1653.02	10694.8	1653.15	16879.6	1653.02	30418.1
1652.03	10718.3	1652.16	16882.8	1652.03	30447.3
1651.05	10750.6	1651.17	16864.2	1651.05	30469.9
1650.06	10795.3	1650.18	16844.8	1650.06	30439.4
1649.07	10810.3	1649.19	16837.5	1649.07	30411.7
1648.07	10814.5	1648.2	16831.5	1648.07	30394.7
1647.08	10783.4	1647.21	16874.3	1647.08	30370.9
1646.09	10760.8	1646.22	16924.8	1646.09	30433.6
1645.1	10752.8	1645.23	16982.4	1645.1	30477.2
1644.11	10772.9	1644.24	17022.7	1644.11	30523.4
1643.12	10801.4	1643.25	17027.5	1643.12	30550.8
1642.13	10795.7	1642.26	17025.6	1642.13	30534.1
1641.14	10785.2	1641.26	17012.3	1641.14	30500.3
1640.15	10784.8	1640.27	16979	1640.15	30482.1
1639.15	10791	1639.28	16959.8	1639.15	30453.5
1638.16	10807.2	1638.29	16960	1638.16	30428
1637.17	10827.7	1637.3	16970.1	1637.17	30380.3
1636.18	10856.1	1636.3	16962.3	1636.18	30375.1
1635.18	10868	1635.31	16950.7	1635.18	30390.8
1634.19	10847.1	1634.32	16945.6	1634.19	30382.8
1633.2	10843.3	1633.32	16976	1633.2	30366.4
1632.2	10846.2	1632.33	16953.8	1632.2	30384.1
1631.21	10885.4	1631.34	16957.4	1631.21	30387.1
1630.22	10893.9	1630.34	16952.2	1630.22	30357
1629.22	10901.2	1629.35	16967.5	1629.22	30330
1628.23	10902.3	1628.35	16950.4	1628.23	30357.3
1627.23	10910.1	1627.36	16944	1627.23	30407.5
1626.24	10918.4	1626.37	16936.6	1626.24	30432.6
1625.24	10945.5	1625.37	16966.2	1625.24	30479.8
1624.25	10957	1624.38	16960.5	1624.25	30562.5
1623.25	10948.8	1623.38	16957.4	1623.25	30624.3
1622.26	10950.2	1622.38	16946.8	1622.26	30652.5
1621.26	10959.2	1621.39	16942.7	1621.26	30630.8
1620.27	10944.4	1620.39	16912.2	1620.27	30578.6
1619.27	10942.2	1619.4	16892.2	1619.27	30484.6
1618.27	10937.6	1618.4	16890.3	1618.27	30343.8
1617.28	10914.9	1617.4	16882.3	1617.28	30218.7
1616.28	10913.2	1616.41	16893.6	1616.28	30123.3
1615.28	10896	1615.41	16879.9	1615.28	30049.5
1614.29	10912.5	1614.41	16899.1	1614.29	30034.2
1613.29	10914.9	1613.42	16914.7	1613.29	30034.4
1612.29	10910.3	1612.42	16899.2	1612.29	30092.7
1611.29	10938.3	1611.42	16870.2	1611.29	30158.2
1610.3	10925.5	1610.42	16869.8	1610.3	30225.7
1609.3	10865.3	1609.43	16862.5	1609.3	30317.7
1608.3	10848.1	1608.43	16872.7	1608.3	30405.4
1607.3	10858.5	1607.43	16853.9	1607.3	30505
1606.3	10869.2	1606.43	16863	1606.3	30554.8
1605.3	10890.3	1605.43	16873.4	1605.3	30555.3
1604.3	10885.8	1604.43	16901.2	1604.3	30526.3
1603.3	10889.2	1603.43	16883.2	1603.3	30487.7
1602.31	10880.7	1602.43	16871	1602.31	30453.8
1601.31	10859.2	1601.43	16863.7	1601.31	30446.6
1600.31	10843.9	1600.43	16837.9	1600.31	30494.6
1599.31	10864.2	1599.43	16845.1	1599.31	30544.6
1598.31	10869.9	1598.43	16857.3	1598.31	30546.9
1597.3	10918.2	1597.43	16881.9	1597.3	30530.8
1596.3	10925.3	1596.43	16967.7	1596.3	30475.6
1595.3	10961.1	1595.43	16997.7	1595.3	30441.2
1594.3	11021.9	1594.43	17028.4	1594.3	30395.2
1593.3	11066.9	1593.43	17046.7	1593.3	30389.5
1592.3	11084.4	1592.43	17038	1592.3	30432.9
1591.3	11118	1591.43	17074.8	1591.3	30510.6
1590.3	11097.8	1590.42	17085	1590.3	30603
1589.29	11126.9	1589.42	17105.8	1589.29	30660.2
1588.29	11146.8	1588.42	17146.2	1588.29	30774.8
1587.29	11189	1587.42	17185	1587.29	30856
1586.29	11227	1586.41	17218.7	1586.29	30915.7
1585.28	11219.2	1585.41	17234	1585.28	30974.6
1584.28	11203	1584.41	17259	1584.28	31074.2
1583.28	11220.6	1583.4	17338	1583.28	31281.1
1582.27	11220	1582.4	17469.5	1582.27	31597.9
1581.27	11294.1	1581.4	17653.5	1581.27	32033
1580.26	11399.4	1580.39	17895.5	1580.26	32668.4
1579.26	11535.8	1579.39	18220.1	1579.26	33443.5
1578.26	11684.8	1578.38	18604.6	1578.26	34366.6
1577.25	11846.4	1577.38	19088.5	1577.25	35416.1
1576.25	12016	1576.38	19691.5	1576.25	36515.1
1575.24	12187.7	1575.37	20381.4	1575.24	37536.8
1574.24	12319.2	1574.37	21177.1	1574.24	38365.8
1573.23	12464.2	1573.36	21946.4	1573.23	38866.4
1572.23	12581.2	1572.35	22632	1572.23	38957.5
1571.22	12638.7	1571.35	23149.7	1571.22	38697.4
1570.21	12602.6	1570.34	23412.4	1570.21	38127.5
1569.21	12562.7	1569.34	23401.3	1569.21	37411.6
1568.2	12459.3	1568.33	23091.9	1568.2	36586.2
1567.19	12313.7	1567.32	22532.2	1567.2	35724.7
1566.19	12166	1566.32	21839.5	1566.19	34945.6
1565.18	12015.1	1565.31	21067.1	1565.18	34227
1564.17	11864.1	1564.3	20337.8	1564.17	33591.3
1563.17	11693.2	1563.3	19688.2	1563.17	33056.2
1562.16	11528.4	1562.29	19156.7	1562.16	32597.7
1561.15	11422.7	1561.28	18759.7	1561.15	32248.5
1560.14	11330.4	1560.27	18418	1560.14	31981.3
1559.13	11267	1559.26	18183.8	1559.13	31781.8
1558.13	11257.3	1558.26	18003.3	1558.13	31662.4
1557.12	11200.8	1557.25	17856.8	1557.12	31535.4
1556.11	11179.5	1556.24	17768.4	1556.11	31439.3
1555.1	11162.8	1555.23	17669.4	1555.1	31305
1554.09	11162.3	1554.22	17592.3	1554.09	31159.4
1553.08	11131.4	1553.21	17527.6	1553.08	31085.4
1552.07	11108.7	1552.2	17409.9	1552.07	31060.1
1551.06	11095	1551.19	17340	1551.06	31063.1
1550.05	11057.8	1550.18	17279.1	1550.05	31064.9
1549.04	11013.6	1549.17	17220.9	1549.04	31052.8
1548.03	10983.1	1548.16	17174.1	1548.03	31027.3
1547.02	10986.8	1547.15	17128.5	1547.02	30921
1546.01	10964	1546.14	17078.8	1546.01	30813.3
1545	10928.7	1545.13	17013.7	1545	30726.1
1543.99	10932.4	1544.12	16972	1543.99	30664.5
1542.98	10966.5	1543.1	16951.4	1542.98	30627.2
1541.96	10968	1542.09	16938.7	1541.96	30609.1
1540.95	10989.2	1541.08	16949.2	1540.95	30591.6
1539.94	11013.3	1540.07	16956.5	1539.94	30564.1
1538.93	11013.5	1539.06	16955	1538.93	30533.9
1537.91	10963.8	1538.04	16930.5	1537.92	30545.3
1536.9	10932.9	1537.03	16912.6	1536.9	30550.2
1535.89	10905.2	1536.02	16921.4	1535.89	30587.5
1534.88	10913.1	1535.01	16901.4	1534.88	30628.8
1533.86	10908.4	1533.99	16868.7	1533.86	30689.2
1532.85	10949.2	1532.98	16858.3	1532.85	30737.5
1531.84	11008.9	1531.97	16862	1531.84	30752.2
1530.82	11017.3	1530.95	16840.5	1530.82	30745.4
1529.81	11009.2	1529.94	16837.9	1529.81	30741.6
1528.79	10986.6	1528.92	16839.2	1528.79	30710.6
1527.78	10945.7	1527.91	16862.8	1527.78	30648.2
1526.76	10928.4	1526.89	16842	1526.76	30596.4
1525.75	10908.1	1525.88	16835.4	1525.75	30569.8
1524.73	10891.5	1524.86	16827.3	1524.73	30560.8
1523.72	10892.7	1523.85	16823.7	1523.72	30557.5
1522.7	10897.5	1522.83	16815.3	1522.7	30578.5
1521.69	10916.9	1521.82	16815.1	1521.69	30643.6
1520.67	10926.9	1520.8	16829.3	1520.67	30687.2
1519.65	10949.4	1519.78	16881.5	1519.65	30712.5
1518.64	10963.7	1518.77	16882.7	1518.64	30763.6
1517.62	10983.9	1517.75	16900	1517.62	30793.3
1516.6	10971.2	1516.73	16912.9	1516.6	30775.7
1515.59	10956.4	1515.72	16912.5	1515.59	30764.2
1514.57	10931.4	1514.7	16904.9	1514.57	30792.3
1513.55	10954.9	1513.68	16895.7	1513.55	30810
1512.54	10970.9	1512.67	16884.5	1512.54	30785.5
1511.52	11010.5	1511.65	16912.4	1511.52	30792.4
1510.5	11028.6	1510.63	16912.2	1510.5	30808.7
1509.48	11053.3	1509.61	16928.5	1509.48	30815.2
1508.46	11041.3	1508.59	16939.3	1508.46	30790.9
1507.44	11019.2	1507.57	16929.5	1507.44	30789.3
1506.42	10995.3	1506.56	16924.4	1506.43	30805.6
1505.41	10972	1505.54	16906.1	1505.41	30772.9
1504.39	10935.9	1504.52	16882.7	1504.39	30750.8
1503.37	10928.1	1503.5	16905.3	1503.37	30753.3
1502.35	10912	1502.48	16926.2	1502.35	30759.6
1501.33	10923.3	1501.46	16972.6	1501.33	30769.8
1500.31	10943	1500.44	16991.1	1500.31	30742.7
1499.29	10983.3	1499.42	17014.1	1499.29	30751.4
1498.27	11011.6	1498.4	17042.1	1498.27	30761.5
1497.25	11028.8	1497.38	17045.6	1497.25	30766
1496.22	11025.5	1496.36	17050.1	1496.22	30778
1495.2	10993.8	1495.33	17078.5	1495.2	30788
1494.18	10979.3	1494.31	17100	1494.18	30851.3
1493.16	10981.6	1493.29	17137.3	1493.16	30904.5
1492.14	10979.8	1492.27	17154	1492.14	30913.6
1491.12	10991.7	1491.25	17182.5	1491.12	30960.3
1490.09	11024.3	1490.23	17231.6	1490.09	30995.8
1489.07	11094.4	1489.2	17238	1489.07	31016.6
1488.05	11120	1488.18	17256.2	1488.05	31006.8
1487.03	11102.9	1487.16	17287.1	1487.03	31001.5
1486	11121.4	1486.13	17308.7	1486	31040.7
1484.98	11117.5	1485.11	17329.8	1484.98	31041.7
1483.96	11125.4	1484.09	17346.7	1483.96	31035
1482.93	11133.5	1483.06	17371.6	1482.93	31051.8
1481.91	11135.4	1482.04	17404.6	1481.91	31035.4
1480.88	11154.3	1481.02	17416.2	1480.89	31038.2
1479.86	11150.3	1479.99	17486.6	1479.86	31064.5
1478.84	11132.8	1478.97	17565.9	1478.84	31134
1477.81	11132.4	1477.94	17654.8	1477.81	31214.6
1476.79	11157.2	1476.92	17741.9	1476.79	31320.5
1475.76	11182.2	1475.89	17852	1475.76	31458
1474.74	11179.7	1474.87	17953.7	1474.74	31578.9
1473.71	11167.2	1473.84	18013.3	1473.71	31624.7
1472.68	11174.1	1472.82	18040.1	1472.68	31650.6
1471.66	11177.7	1471.79	18000.5	1471.66	31585.1
1470.63	11203.8	1470.76	17936.6	1470.63	31471.9
1469.61	11209.6	1469.74	17839.8	1469.61	31330.1
1468.58	11216.3	1468.71	17763.8	1468.58	31239.8
1467.55	11191.8	1467.68	17746.4	1467.55	31135.5
1466.53	11155.5	1466.66	17737.8	1466.53	31044.4
1465.5	11128	1465.63	17719.9	1465.5	30976
1464.47	11106.7	1464.6	17721.4	1464.47	30945.3
1463.44	11132.9	1463.57	17712.6	1463.44	30887.7
1462.42	11168.6	1462.55	17748.3	1462.42	30842.7
1461.39	11204.6	1461.52	17782.1	1461.39	30804.6
1460.36	11224.7	1460.49	17846.9	1460.36	30805.8
1459.33	11237.8	1459.46	17920.5	1459.33	30780
1458.3	11238.5	1458.43	17957.6	1458.3	30785.8
1457.27	11253.4	1457.4	18006.3	1457.27	30790.3
1456.24	11287.8	1456.38	18074	1456.24	30788.3
1455.21	11340.6	1455.35	18155	1455.21	30809.2
1454.19	11344.7	1454.32	18202.3	1454.19	30807.4
1453.16	11366.4	1453.29	18239.1	1453.16	30823.8
1452.13	11346.4	1452.26	18236.6	1452.13	30837.2
1451.1	11300.9	1451.23	18205.7	1451.1	30844.6
1450.06	11283.6	1450.2	18152.4	1450.07	30855.3
1449.03	11263.4	1449.17	18120.7	1449.03	30830.4
1448	11285.9	1448.14	18100.8	1448	30842
1446.97	11289.8	1447.1	18091.8	1446.97	30919.8
1445.94	11287.1	1446.07	18070.3	1445.94	30966
1444.91	11304	1445.04	18072	1444.91	31027.7
1443.88	11285.1	1444.01	18067.1	1443.88	31054.4
1442.85	11242.6	1442.98	18071.2	1442.85	31067
1441.81	11250.2	1441.95	18047.9	1441.81	31060.7
1440.78	11232.9	1440.91	17978.4	1440.78	31030
1439.75	11242.1	1439.88	17906.8	1439.75	31033.6
1438.72	11264.6	1438.85	17824.3	1438.72	31081.2
1437.68	11292.1	1437.82	17762.6	1437.68	31125
1436.65	11315.3	1436.78	17723.5	1436.65	31160.4
1435.62	11336.7	1435.75	17737.1	1435.62	31199.1
1434.58	11333.8	1434.72	17756.4	1434.58	31222.9
1433.55	11332.6	1433.68	17755.7	1433.55	31244.6
1432.52	11343.9	1432.65	17724.4	1432.52	31250.7
1431.48	11339.7	1431.61	17716.4	1431.48	31283.8
1430.45	11363.1	1430.58	17704.4	1430.45	31330.2
1429.41	11374.1	1429.55	17724.5	1429.41	31407
1428.38	11374	1428.51	17705.1	1428.38	31437.6
1427.34	11415.7	1427.48	17694.6	1427.34	31471.8
1426.31	11441.2	1426.44	17663.1	1426.31	31474.8
1425.27	11431.7	1425.41	17605.7	1425.27	31424.5
1424.24	11416.3	1424.37	17551.3	1424.24	31407.1
1423.2	11409	1423.33	17521.7	1423.2	31359.7
1422.17	11405.6	1422.3	17501.4	1422.17	31282.7
1421.13	11376.9	1421.26	17493.4	1421.13	31221.5
1420.09	11354.5	1420.23	17458.3	1420.09	31142
1419.06	11336.3	1419.19	17412.9	1419.06	31114.4
1418.02	11288.8	1418.15	17354.6	1418.02	31072.7
1416.98	11210.4	1417.11	17286.3	1416.98	31064.2
1415.94	11155.6	1416.08	17246.7	1415.94	31090
1414.91	11132.8	1415.04	17226	1414.91	31048.8
1413.87	11159	1414	17222	1413.87	30981.2
1412.83	11180.6	1412.96	17202.6	1412.83	30931.2
1411.79	11223.9	1411.93	17189.4	1411.79	30900.6
1410.75	11243.4	1410.89	17162.2	1410.76	30900.3
1409.72	11278	1409.85	17149.8	1409.72	30925.2
1408.68	11274.8	1408.81	17166.9	1408.68	30974.8
1407.64	11292.1	1407.77	17189.3	1407.64	30979.2
1406.6	11280.2	1406.73	17224	1406.6	30933.7
1405.56	11307.7	1405.69	17241.9	1405.56	30899.9
1404.52	11284.6	1404.65	17243.7	1404.52	30902.5
1403.48	11276.5	1403.61	17238.1	1403.48	30884.1
1402.44	11288.4	1402.57	17238.2	1402.44	30920.6
1401.4	11326	1401.53	17280.6	1401.4	30984.4
1400.36	11325	1400.49	17332.2	1400.36	31055.5
1399.32	11342.1	1399.45	17387.4	1399.32	31094.2
1398.28	11352.6	1398.41	17455.3	1398.28	31149.9
1397.24	11332.5	1397.37	17501.7	1397.24	31238
1396.19	11326.7	1396.33	17547.1	1396.2	31306.7
1395.15	11339.3	1395.29	17556.4	1395.15	31335.2
1394.11	11374.9	1394.24	17551.1	1394.11	31368.7
1393.07	11386.9	1393.2	17577.3	1393.07	31408.1
1392.03	11396.6	1392.16	17594.5	1392.03	31502.8
1390.98	11424.3	1391.12	17649.1	1390.99	31565.3
1389.94	11426.6	1390.08	17693.9	1389.94	31656.4
1388.9	11406.1	1389.03	17741.5	1388.9	31741.3
1387.86	11421.6	1387.99	17795.4	1387.86	31828.4
1386.81	11439.8	1386.95	17841.8	1386.81	31895.9
1385.77	11473.2	1385.9	17891.8	1385.77	31949.2
1384.73	11463	1384.86	17931	1384.73	31989.5
1383.68	11477.7	1383.82	17972	1383.68	32049.5
1382.64	11501.9	1382.77	18001.6	1382.64	32082.7
1381.59	11507	1381.73	18013.1	1381.59	32102.6
1380.55	11526.7	1380.68	18033.4	1380.55	32153.4
1379.5	11532.4	1379.64	18038.9	1379.5	32219
1378.46	11558.1	1378.59	18055.1	1378.46	32288.1
1377.41	11578.7	1377.55	18076	1377.41	32379.5
1376.37	11539.9	1376.5	18080.9	1376.37	32422.6
1375.32	11528.4	1375.46	18106	1375.32	32471.3
1374.28	11530.5	1374.41	18105.8	1374.28	32525.1
1373.23	11533.8	1373.36	18143.5	1373.23	32606.5
1372.18	11571.7	1372.32	18205	1372.18	32721.3
1371.14	11603.2	1371.27	18261.9	1371.14	32863.3
1370.09	11641.4	1370.22	18338.7	1370.09	32988.4
1369.04	11664.2	1369.18	18464.9	1369.04	33119.1
1368	11629.4	1368.13	18572	1368	33254
1366.95	11616.2	1367.08	18649.6	1366.95	33384.7
1365.9	11616.9	1366.04	18729.8	1365.9	33569.9
1364.85	11627	1364.99	18830.7	1364.85	33790.5
1363.81	11699.2	1363.94	18917	1363.81	34025.1
1362.76	11732.4	1362.89	18996.4	1362.76	34274
1361.71	11805.4	1361.84	19082.5	1361.71	34453.1
1360.66	11820.7	1360.79	19162.5	1360.66	34598.9
1359.61	11840.9	1359.75	19209	1359.61	34766.4
1358.56	11869.3	1358.7	19199.2	1358.56	34945.6
1357.51	11866.1	1357.65	19222.4	1357.51	35256.9
1356.46	11893.6	1356.6	19262	1356.46	35679.3
1355.41	11944.4	1355.55	19334.2	1355.41	36333.1
1354.36	11968.7	1354.5	19436.9	1354.36	37207.5
1353.31	12042.1	1353.45	19624.6	1353.31	38339.4
1352.26	12117.6	1352.4	19898.5	1352.26	39690.6
1351.21	12285.7	1351.35	20253.1	1351.21	41313.4
1350.16	12487.1	1350.3	20753.2	1350.16	43123.9
1349.11	12689.3	1349.25	21418.9	1349.11	44879.9
1348.06	13006.5	1348.19	22207.1	1348.06	46455
1347.01	13340.8	1347.14	23103.3	1347.01	47828.2
1345.96	13709.6	1346.09	24061.5	1345.96	48915.9
1344.9	14098.2	1345.04	25133.9	1344.91	49785.1
1343.85	14506.8	1343.99	26313.2	1343.85	50444.8
1342.8	14874.8	1342.94	27559	1342.8	51053.5
1341.75	15189.1	1341.88	29024.6	1341.75	51580.4
1340.7	15474.5	1340.83	30569.8	1340.7	51925.4
1339.64	15742.4	1339.78	32148	1339.64	52145.8
1338.59	15940.6	1338.72	33734.8	1338.59	52264.1
1337.54	16095.4	1337.67	35220.8	1337.54	52266
1336.48	16212.3	1336.62	36532.2	1336.48	52176.1
1335.43	16293.3	1335.56	37621.5	1335.43	51946
1334.37	16286.4	1334.51	38378.7	1334.37	51590.6
1333.32	16254.3	1333.45	38891.4	1333.32	51091.1
1332.27	16191	1332.4	39097.6	1332.27	50534.1
1331.21	16068.5	1331.35	39026	1331.21	49877.3
1330.16	15918	1330.29	38765.7	1330.16	49213.7
1329.1	15705.1	1329.24	38323	1329.1	48523.8
1328.05	15452.1	1328.18	37714.1	1328.05	47858.3
1326.99	15226	1327.12	36978	1326.99	47097.4
1325.93	14965.3	1326.07	36121.6	1325.93	46350.8
1324.88	14735.3	1325.01	35205.9	1324.88	45576.7
1323.82	14505.1	1323.96	34270.7	1323.82	44844.6
1322.77	14274.1	1322.9	33305.6	1322.77	44053.7
1321.71	14069.8	1321.84	32304.4	1321.71	43191
1320.65	13846.1	1320.79	31300.5	1320.65	42311.9
1319.59	13634	1319.73	30313.3	1319.59	41409
1318.54	13471	1318.67	29376.6	1318.54	40523.5
1317.48	13300.9	1317.61	28495.3	1317.48	39802.9
1316.42	13135.3	1316.56	27625.8	1316.42	39131.9
1315.36	12996.6	1315.5	26835.1	1315.36	38592.1
1314.31	12849.9	1314.44	26085.3	1314.31	38066.7
1313.25	12713.8	1313.38	25275.2	1313.25	37499.4
1312.19	12568.2	1312.32	24503.1	1312.19	36965.4
1311.13	12458.8	1311.27	23804.2	1311.13	36410.4
1310.07	12379.6	1310.21	23144.9	1310.07	35924.7
1309.01	12315.4	1309.15	22534.5	1309.01	35496.2
1307.95	12220.7	1308.09	21980.9	1307.95	35082.1
1306.89	12159.4	1307.03	21522.7	1306.89	34734.1
1305.83	12121.5	1305.97	21151.1	1305.83	34379.7
1304.77	12049.1	1304.91	20809.9	1304.77	34071.8
1303.71	11955.4	1303.85	20552.5	1303.71	33787.6
1302.65	11877.9	1302.79	20349.4	1302.65	33536.3
1301.59	11819.8	1301.73	20158.7	1301.59	33297.5
1300.53	11789.8	1300.67	19983.8	1300.53	33103.2
1299.47	11718.3	1299.6	19819.1	1299.47	32919.1
1298.41	11695.1	1298.54	19671.9	1298.41	32784.7
1297.34	11685.5	1297.48	19550.3	1297.35	32645.7
1296.28	11651.1	1296.42	19389.7	1296.28	32542.2
1295.22	11586.2	1295.36	19229.9	1295.22	32434.5
1294.16	11530.8	1294.29	19107.7	1294.16	32319.5
1293.1	11488.2	1293.23	18992.8	1293.1	32183.8
1292.03	11463.2	1292.17	18877.9	1292.03	32095
1290.97	11388.1	1291.11	18791.8	1290.97	31992
1289.91	11350.6	1290.04	18743.8	1289.91	31944
1288.84	11348.4	1288.98	18697.7	1288.84	31885.3
1287.78	11380.4	1287.92	18623.5	1287.78	31862.1
1286.72	11408.3	1286.85	18598.2	1286.72	31842.7
1285.65	11438.7	1285.79	18587.9	1285.65	31803.9
1284.59	11457.7	1284.72	18576.9	1284.59	31735.1
1283.52	11449.9	1283.66	18545.4	1283.52	31687.7
1282.46	11383.1	1282.59	18525.7	1282.46	31597.4
1281.39	11341	1281.53	18459.7	1281.39	31514.6
1280.33	11351.2	1280.46	18379.3	1280.33	31440.2
1279.26	11391	1279.4	18274.8	1279.26	31395.2
1278.2	11417.1	1278.33	18184	1278.2	31396.6
1277.13	11407.8	1277.27	18098.6	1277.13	31455.3
1276.06	11390.8	1276.2	18040	1276.07	31459.3
1275	11371	1275.14	17963.1	1275	31463.6
1273.93	11325.8	1274.07	17917.3	1273.93	31448.2
1272.87	11287.3	1273	17833.3	1272.87	31423.5
1271.8	11279.8	1271.93	17760.4	1271.8	31377
1270.73	11272.3	1270.87	17694.1	1270.73	31338.9
1269.66	11254.4	1269.8	17660.9	1269.66	31332.6
1268.6	11222.7	1268.73	17662.2	1268.6	31365.5
1267.53	11208.8	1267.66	17653	1267.53	31339
1266.46	11226.1	1266.6	17609.9	1266.46	31327.7
1265.39	11229.6	1265.53	17579.1	1265.39	31350.9
1264.32	11255.7	1264.46	17533.5	1264.32	31348.8
1263.25	11303.3	1263.39	17489.1	1263.26	31319
1262.19	11331.4	1262.32	17470.4	1262.19	31306.3
1261.12	11313.2	1261.25	17493.8	1261.12	31288.2
1260.05	11279.1	1260.18	17512.4	1260.05	31288.5
1258.98	11227.1	1259.11	17527.9	1258.98	31268.8
1257.91	11208.1	1258.04	17546.8	1257.91	31261.8
1256.84	11180.4	1256.97	17570.1	1256.84	31289.7
1255.77	11186.7	1255.9	17574.3	1255.77	31264.5
1254.7	11212.5	1254.83	17563.8	1254.7	31246.1
1253.63	11206.1	1253.76	17553.2	1253.63	31230.5
1252.56	11185.1	1252.69	17539.8	1252.56	31215.4
1251.48	11147.4	1251.62	17502.9	1251.48	31175.8
1250.41	11121.2	1250.55	17480.2	1250.41	31142.2
1249.34	11131	1249.48	17450.1	1249.34	31117.5
1248.27	11139.9	1248.41	17418.6	1248.27	31116.8
1247.2	11182.3	1247.33	17387.2	1247.2	31105.4
1246.12	11206.9	1246.26	17343.5	1246.13	31110.7
1245.05	11210.3	1245.19	17351.7	1245.05	31122.7
1243.98	11194	1244.12	17350.4	1243.98	31096.1
1242.91	11132.1	1243.04	17347.4	1242.91	31040.4
1241.83	11126.2	1241.97	17352.5	1241.83	31003
1240.76	11130.4	1240.9	17326.8	1240.76	30987.3
1239.69	11149.3	1239.82	17323.3	1239.69	30969.8
1238.61	11167.7	1238.75	17308.7	1238.61	31006
1237.54	11154.3	1237.68	17273.1	1237.54	31023.9
1236.46	11146.9	1236.6	17277.2	1236.46	31019.8
1235.39	11084.9	1235.53	17242.5	1235.39	31008.4
1234.32	11067	1234.45	17205.6	1234.32	30998.4
1233.24	11093.8	1233.38	17205	1233.24	30979
1232.16	11132.5	1232.3	17180.9	1232.17	30980.5
1231.09	11169	1231.23	17149.3	1231.09	30924
1230.01	11141.5	1230.15	17130.1	1230.01	30930.3
1228.94	11112.2	1229.08	17111.5	1228.94	30877.2
1227.86	11070.2	1228	17116.8	1227.86	30851.3
1226.79	11042	1226.92	17102.3	1226.79	30865.4
1225.71	11022.1	1225.85	17083.3	1225.71	30898.6
1224.63	11027.8	1224.77	17087.6	1224.63	30905.6
1223.56	11042	1223.69	17073.7	1223.56	30923.3
1222.48	11064.8	1222.62	17041.6	1222.48	30898.4
1221.4	11046.1	1221.54	17062.2	1221.4	30913.7
1220.32	11023.5	1220.46	17049.2	1220.32	30883.9
1219.25	11015.8	1219.38	17081.5	1219.25	30879.1
1218.17	11035.9	1218.31	17105.7	1218.17	30864
1217.09	11025.6	1217.23	17095.2	1217.09	30885.9
1216.01	11037	1216.15	17090.7	1216.01	30867.8
1214.93	11047.8	1215.07	17094.7	1214.93	30859.9
1213.85	11054.9	1213.99	17063.6	1213.85	30848.1
1212.77	11040.9	1212.91	17079.9	1212.77	30832.9
1211.69	11036.8	1211.83	17035.3	1211.69	30772.4
1210.61	11041.9	1210.75	17011.4	1210.62	30730.8
1209.53	11043.7	1209.67	16987.2	1209.54	30711.5
1208.45	11030.1	1208.59	16957.8	1208.46	30724.3
1207.37	10999.5	1207.51	16942.7	1207.37	30736.6
1206.29	10984	1206.43	16949.4	1206.29	30755.2
1205.21	10989.5	1205.35	16926.4	1205.21	30786.8
1204.13	10993.4	1204.27	16942	1204.13	30792.4
1203.05	11032.8	1203.19	16924.5	1203.05	30763.2
1201.97	11041	1202.11	16923.1	1201.97	30737.5
1200.89	11024.2	1201.03	16915	1200.89	30721.7
1199.81	10985.8	1199.94	16906.5	1199.81	30678
1198.72	10932.2	1198.86	16892.9	1198.72	30634.1
1197.64	10878.5	1197.78	16913	1197.64	30559.2
1196.56	10844.3	1196.7	16915.7	1196.56	30501.2
1195.48	10815.9	1195.61	16925.2	1195.48	30450.4
1194.39	10811.7	1194.53	16966.8	1194.39	30399.2
1193.31	10789.3	1193.45	17053.3	1193.31	30383.7
1192.23	10833.7	1192.37	17100.2	1192.23	30484.6
1191.14	10885.3	1191.28	17164.7	1191.14	30623.4
1190.06	10927.8	1190.2	17250.6	1190.06	30822.6
1188.97	10963.5	1189.11	17407.5	1188.98	31061.8
1187.89	11005.2	1188.03	17538.1	1187.89	31327.2
1186.81	11034.9	1186.94	17678.1	1186.81	31561.3
1185.72	11072	1185.86	17835.5	1185.72	31729.4
1184.64	11076.1	1184.77	17969.4	1184.64	31819.5
1183.55	11109.7	1183.69	18008.6	1183.55	31859.9
1182.46	11109.3	1182.6	17989.7	1182.47	31815
1181.38	11081.7	1181.52	17923.9	1181.38	31714.7
1180.29	11072.2	1180.43	17851.3	1180.29	31591.4
1179.21	11082.8	1179.35	17700.9	1179.21	31432.8
1178.12	11043.1	1178.26	17544.4	1178.12	31237.8
1177.03	11051.7	1177.17	17377.8	1177.03	31086.2
1175.95	11011.2	1176.09	17234	1175.95	30960.3
1174.86	10967.3	1175	17104.1	1174.86	30841.6
1173.77	10915.8	1173.91	16974.5	1173.77	30766
1172.69	10890.8	1172.82	16872.1	1172.69	30743.1
1171.6	10878.7	1171.74	16807.6	1171.6	30726.2
1170.51	10856.1	1170.65	16773.8	1170.51	30706.7
1169.42	10842.5	1169.56	16762.7	1169.42	30660.7
1168.33	10845.6	1168.47	16739.3	1168.33	30636.3
1167.24	10829.1	1167.38	16751.3	1167.24	30643.9
1166.16	10791.7	1166.29	16740.6	1166.16	30603.3
1165.07	10760.9	1165.21	16706.8	1165.07	30555.9
1163.98	10761	1164.12	16668.8	1163.98	30525.7
1162.89	10739.4	1163.03	16645.2	1162.89	30509
1161.8	10714.6	1161.94	16665.6	1161.8	30504.5
1160.71	10734.6	1160.85	16671.9	1160.71	30510.9
1159.62	10751.9	1159.76	16682.7	1159.62	30500.8
1158.53	10765.4	1158.67	16700.5	1158.53	30539.7
1157.44	10750.8	1157.58	16710.5	1157.44	30543.2
1156.35	10732.9	1156.48	16711.4	1156.35	30534.2
1155.25	10709.7	1155.39	16697.8	1155.25	30528.8
1154.16	10675.2	1154.3	16695	1154.16	30545.8
1153.07	10667.6	1153.21	16682.7	1153.07	30557.7
1151.98	10671.5	1152.12	16648.7	1151.98	30599.3
1150.89	10692.9	1151.03	16619.8	1150.89	30600.7
1149.79	10709	1149.93	16624.5	1149.8	30619
1148.7	10710.6	1148.84	16659.4	1148.7	30600.4
1147.61	10713.2	1147.75	16676.2	1147.61	30562.4
1146.52	10749.3	1146.66	16700.1	1146.52	30527.3
1145.42	10757.4	1145.56	16710.5	1145.42	30484.2
1144.33	10787.7	1144.47	16697.2	1144.33	30423.5
1143.24	10796.1	1143.38	16684.3	1143.24	30381.9
1142.14	10808.3	1142.28	16643.1	1142.14	30341.2
1141.05	10777.5	1141.19	16653	1141.05	30314.4
1139.95	10743.5	1140.09	16654.9	1139.95	30288.6
1138.86	10710.2	1139	16661.5	1138.86	30294.8
1137.76	10651.9	1137.9	16681.5	1137.77	30334.4
1136.67	10614	1136.81	16691.5	1136.67	30346.2
1135.57	10583.8	1135.71	16721.4	1135.57	30360.2
1134.48	10562.4	1134.62	16777.7	1134.48	30402
1133.38	10596.9	1133.52	16798.2	1133.38	30439.9
1132.29	10610	1132.43	16840.7	1132.29	30447.4
1131.19	10641.6	1131.33	16865.5	1131.19	30471.6
1130.09	10629.5	1130.23	16913.3	1130.1	30449.9
1129	10581	1129.14	16948.5	1129	30424.3
1127.9	10570.9	1128.04	16960.5	1127.9	30410.4
1126.8	10548.1	1126.94	16978.5	1126.8	30447.4
1125.71	10536.2	1125.85	16979.8	1125.71	30507.7
1124.61	10548.4	1124.75	16962.6	1124.61	30574.7
1123.51	10556.4	1123.65	16982.4	1123.51	30687.1
1122.41	10567.7	1122.55	17014.4	1122.41	30807.4
1121.31	10605.8	1121.46	17112.7	1121.32	30955.2
1120.22	10646.1	1120.36	17242.3	1120.22	31138
1119.12	10692.4	1119.26	17412.1	1119.12	31457.3
1118.02	10789.8	1118.16	17645.1	1118.02	31841.6
1116.92	10887.5	1117.06	17886.7	1116.92	32272.7
1115.82	11002.3	1115.96	18192.7	1115.82	32770.5
1114.72	11115.9	1114.86	18541.1	1114.72	33357.1
1113.62	11234.4	1113.76	18928.8	1113.62	33917.5
1112.52	11358	1112.66	19329.8	1112.52	34483.3
1111.42	11440	1111.56	19717.2	1111.42	34943.5
1110.32	11484.7	1110.46	20067.2	1110.32	35236.5
1109.22	11543.4	1109.36	20312.3	1109.22	35292.2
1108.12	11550.8	1108.26	20386.6	1108.12	35096.8
1107.02	11520.9	1107.16	20273.6	1107.02	34647.9
1105.92	11441.3	1106.06	19957.8	1105.92	34047.6
1104.81	11323.9	1104.95	19541.1	1104.81	33369.9
1103.71	11185.4	1103.85	19058.6	1103.71	32746.8
1102.61	11067	1102.75	18566.1	1102.61	32221.4
1101.51	10965.9	1101.65	18148.1	1101.51	31796.1
1100.4	10921.2	1100.55	17847.4	1100.41	31549
1099.3	10874.9	1099.44	17655.5	1099.3	31413.5
1098.2	10834	1098.34	17556.2	1098.2	31362
1097.1	10842.1	1097.24	17540.6	1097.1	31438.2
1095.99	10837.8	1096.13	17655.5	1095.99	31634.4
1094.89	10885.8	1095.03	17838.2	1094.89	31908.8
1093.78	10998.6	1093.93	18065.2	1093.78	32278.2
1092.68	11142.8	1092.82	18415.5	1092.68	32794.6
1091.57	11306.2	1091.72	18853.6	1091.58	33461.2
1090.47	11491.2	1090.61	19372.4	1090.47	34235
1089.37	11689.8	1089.51	20026.1	1089.37	35118.2
1088.26	11916.9	1088.4	20865.5	1088.26	36078.7
1087.15	12137.6	1087.3	21822.6	1087.16	37008.3
1086.05	12340.5	1086.19	22782.1	1086.05	37875.2
1084.94	12542.6	1085.08	23735.4	1084.94	38633.8
1083.84	12682.5	1083.98	24566.9	1083.84	39190.7
1082.73	12732.8	1082.87	25171.5	1082.73	39442.9
1081.62	12758.6	1081.77	25404.6	1081.63	39418.9
1080.52	12675.4	1080.66	25330.9	1080.52	39117.1
1079.41	12532.2	1079.55	25020.6	1079.41	38601.4
1078.3	12400.7	1078.45	24462.9	1078.3	37907
1077.2	12202.1	1077.34	23747.1	1077.2	37162.7
1076.09	12031.6	1076.23	22988.9	1076.09	36419.3
1074.98	11885.5	1075.12	22259.8	1074.98	35657
1073.87	11748.2	1074.01	21594.5	1073.87	34870.4
1072.76	11646.3	1072.91	20943.4	1072.76	34229
1071.65	11536.2	1071.8	20439.9	1071.66	33724
1070.55	11413.9	1070.69	20024.4	1070.55	33349.5
1069.44	11353.6	1069.58	19717.1	1069.44	33078
1068.33	11240.6	1068.47	19463.4	1068.33	32901.7
1067.22	11156.2	1067.36	19263.4	1067.22	32796.8
1066.11	11127.7	1066.25	19166.1	1066.11	32687.8
1065	11107.5	1065.14	19102.9	1065	32619
1063.89	11098.9	1064.03	19082.3	1063.89	32610.8
1062.78	11154.2	1062.92	19100.7	1062.78	32612.5
1061.67	11152.4	1061.81	19109.6	1061.67	32629
1060.56	11186.6	1060.7	19103.1	1060.56	32602.3
1059.44	11146.6	1059.59	19072.6	1059.45	32595
1058.33	11121.7	1058.48	19002	1058.33	32534
1057.22	11095.7	1057.36	18954.4	1057.22	32463
1056.11	11025.4	1056.25	18923.8	1056.11	32417.5
1055	10985.6	1055.14	18906.9	1055	32410.8
1053.88	11003	1054.03	18883.5	1053.89	32398.6
1052.77	10999.5	1052.91	18875.4	1052.77	32351.4
1051.66	11028.5	1051.8	18868.3	1051.66	32279.6
1050.55	11009.4	1050.69	18890.5	1050.55	32234.9
1049.43	11025	1049.58	18883.8	1049.43	32137.5
1048.32	11032.4	1048.46	18842.3	1048.32	32055.7
1047.21	10998.8	1047.35	18787.4	1047.21	31940.1
1046.09	10989	1046.23	18695.2	1046.09	31890.6
1044.98	10945.5	1045.12	18546	1044.98	31815.7
1043.86	10881.7	1044.01	18404.2	1043.86	31699.8
1042.75	10807.3	1042.89	18266.7	1042.75	31620.1
1041.63	10725	1041.78	18107.2	1041.63	31521.5
1040.52	10675.2	1040.66	17964	1040.52	31369.8
1039.4	10643.3	1039.55	17781.3	1039.4	31220.5
1038.29	10609.5	1038.43	17634.2	1038.29	31064.3
1037.17	10595.3	1037.31	17489.6	1037.17	30922.6
1036.05	10546.9	1036.2	17370.6	1036.06	30788.3
1034.94	10503.2	1035.08	17288.5	1034.94	30648.4
1033.82	10467.8	1033.96	17207.8	1033.82	30543.4
1032.7	10454.9	1032.85	17104.2	1032.71	30418.3
1031.59	10409.7	1031.73	17009.4	1031.59	30249.6
1030.47	10396.6	1030.61	16934.6	1030.47	30150.8
1029.35	10388.1	1029.5	16869.3	1029.35	30089
1028.24	10384.6	1028.38	16803.9	1028.24	30071.7
1027.12	10362.4	1027.26	16780	1027.12	30070.2
1026	10348.1	1026.14	16734.2	1026	30096.8
1024.88	10330.5	1025.02	16698.2	1024.88	30158.8
1023.76	10336.8	1023.9	16655.4	1023.76	30193.3
1022.64	10315.5	1022.79	16603.6	1022.64	30199.1
1021.52	10322.8	1021.67	16589.7	1021.52	30226.7
1020.4	10334.9	1020.55	16570.3	1020.4	30223.3
1019.28	10335.4	1019.43	16554.6	1019.29	30248.5
1018.16	10319.1	1018.31	16575.2	1018.17	30248.8
1017.04	10296.8	1017.19	16572.8	1017.05	30299.3
1015.92	10292.2	1016.07	16581.4	1015.92	30359.7
1014.8	10302.9	1014.95	16578.1	1014.8	30431.9
1013.68	10292.2	1013.83	16565	1013.68	30482.4
1012.56	10281.5	1012.71	16568.4	1012.56	30518.5
1011.44	10287.8	1011.58	16597.6	1011.44	30512.7
1010.32	10291.1	1010.46	16625.7	1010.32	30479.1
1009.2	10288.8	1009.34	16652.6	1009.2	30411.8
1008.07	10292.2	1008.22	16628.8	1008.08	30338.9
1006.95	10285.7	1007.1	16605.5	1006.95	30251.1
1005.83	10266.2	1005.97	16591.8	1005.83	30164.9
1004.71	10244.7	1004.85	16560.7	1004.71	30089.4
1003.58	10209.8	1003.73	16542.6	1003.59	30052.5
1002.46	10195.5	1002.6	16527.9	1002.46	30036.8
1001.34	10162.1	1001.48	16475.7	1001.34	30028.6
1000.21	10138.9	1000.36	16423.4	1000.21	30000.2
999.09	10155.9	999.234	16376.4	999.091	29987.2
997.966	10179.1	998.11	16342.4	997.967	29954.9
996.841	10188.1	996.986	16351.6	996.842	29919.1
995.717	10180.4	995.861	16331.2	995.718	29887.9
994.592	10156.8	994.736	16332.9	994.593	29849.4
993.467	10130.5	993.611	16316.1	993.468	29829.3
992.342	10079.4	992.486	16283.1	992.342	29806.7
991.216	10060.9	991.36	16288.7	991.217	29780.9
990.09	10063.9	990.234	16305.2	990.091	29783.5
988.964	10103.2	989.108	16311.9	988.965	29802
987.838	10141.1	987.982	16315	987.839	29829.5
986.711	10146.3	986.856	16311.6	986.712	29852.1
985.584	10149.5	985.729	16317.9	985.585	29871.7
984.457	10127.1	984.602	16307.7	984.458	29905.3
983.33	10082.8	983.475	16321	983.331	29941.5
982.203	10046.8	982.347	16344.4	982.204	29929.8
981.075	10022.2	981.219	16344.5	981.076	29930.7
979.947	10024.9	980.092	16362.5	979.948	29921.6
978.819	10045.9	978.963	16352.9	978.82	29905.6
977.69	10043.3	977.835	16371.7	977.691	29886.4
976.562	10061.5	976.706	16373.4	976.563	29888.9
975.433	10083.1	975.577	16367.3	975.434	29870.3
974.304	10056.8	974.448	16398.2	974.305	29827.6
973.174	10036.7	973.319	16403.7	973.175	29753.1
972.045	10032.1	972.189	16406.3	972.046	29707.7
970.915	10028.6	971.059	16437.6	970.916	29654.5
969.785	10021.7	969.929	16458.4	969.786	29640
968.654	10040.3	968.799	16480	968.655	29667.5
967.524	10072.5	967.668	16467.2	967.525	29739.7
966.393	10115	966.538	16473.9	966.394	29820
965.262	10118.5	965.407	16500.9	965.263	29860.7
964.13	10109.2	964.275	16509.8	964.131	29902.6
962.999	10105.6	963.144	16517.5	963	29945.2
961.867	10090.3	962.012	16538.3	961.868	29976.5
960.735	10071.8	960.88	16552.6	960.736	30005
959.603	10086.7	959.748	16534.1	959.604	30028.2
958.47	10071.9	958.615	16512.7	958.471	30033.6
957.338	10089.1	957.483	16512.2	957.339	30027.7
956.205	10089.1	956.35	16510	956.206	30010.1
955.071	10089.1	955.217	16521.2	955.072	29979.4
953.938	10103.4	954.083	16527.1	953.939	29987.2
952.804	10087.9	952.949	16552.9	952.805	29995.1
951.67	10085	951.815	16571.2	951.671	30009
950.536	10114.4	950.681	16543.9	950.537	30022.6
949.402	10114.7	949.547	16532	949.403	30036.6
948.267	10153.4	948.412	16492.9	948.268	30032.4
947.132	10173.1	947.277	16453.3	947.133	30047.9
945.997	10205.7	946.142	16431.7	945.998	30031.4
944.862	10219.4	945.007	16438.1	944.863	30010.8
943.726	10209.9	943.871	16436.4	943.727	29983.9
942.59	10184.3	942.736	16453.1	942.591	29967.7
941.454	10193	941.599	16439.9	941.455	29956.8
940.318	10183.3	940.463	16449.6	940.319	29951.1
939.181	10183.8	939.327	16451.2	939.182	29944.8
938.044	10180.1	938.19	16453.6	938.045	29969.9
936.907	10184.1	937.053	16454.8	936.908	29992.9
935.77	10170.1	935.915	16455.8	935.771	29996.1
934.632	10160.9	934.778	16445.1	934.633	30020.5
933.494	10144.4	933.64	16453.5	933.495	30036.2
932.356	10148.8	932.502	16460.2	932.357	30051.2
931.218	10134.8	931.364	16487.6	931.219	30042.3
930.08	10129.2	930.225	16498.2	930.081	30028.5
928.941	10142.6	929.087	16508	928.942	30020.6
927.802	10138.2	927.948	16523.1	927.803	29991.4
926.663	10161.9	926.808	16521.1	926.664	29980.4
925.523	10192.8	925.669	16510	925.524	29998.7
924.383	10202.3	924.529	16502.7	924.384	30029.7
923.243	10224.4	923.389	16497.7	923.244	30043.1
922.103	10210.8	922.249	16485.5	922.104	30032.8
920.963	10222.9	921.109	16460.7	920.964	30006.4
919.822	10236.4	919.968	16442.3	919.823	29982.8
918.681	10235.4	918.827	16427.2	918.682	29934.7
917.54	10288.1	917.686	16412.1	917.541	29928.5
916.398	10334.1	916.545	16414.7	916.399	29933.3
915.257	10338.6	915.403	16421.4	915.258	29946.4
914.115	10339.8	914.261	16416.8	914.116	29968.4
912.973	10319.5	913.119	16422	912.974	29960.4
911.83	10300.5	911.977	16431.8	911.831	29982.6
910.688	10269.6	910.834	16417.6	910.689	30014.3
909.545	10241.4	909.691	16402.8	909.546	30026.7
908.402	10240.5	908.548	16404.3	908.403	30043
907.258	10260.6	907.405	16448.3	907.259	30038.5
906.115	10248.7	906.261	16464.9	906.116	30026
904.971	10254.3	905.117	16484.3	904.972	30009.1
903.827	10272.7	903.973	16518.4	903.828	29971.4
902.682	10280.3	902.829	16535.7	902.683	29969.6
901.538	10318.8	901.684	16515.3	901.539	29956.9
900.393	10335	900.54	16494.1	900.394	29966.3
899.248	10329.9	899.395	16492.4	899.249	29972.4
898.103	10336.4	898.249	16526	898.104	29982.5
896.957	10325.4	897.104	16545.3	896.958	30002
895.811	10297	895.958	16597.3	895.812	30021
894.665	10286.2	894.812	16652	894.666	30063.1
893.519	10281.7	893.666	16719.7	893.52	30098
892.372	10321.1	892.519	16772.7	892.373	30115.8
891.226	10326.7	891.372	16824	891.227	30112.1
890.079	10338.8	890.226	16907.1	890.08	30089.8
888.931	10367.9	889.078	17022.5	888.932	30063
887.784	10420.2	887.931	17155	887.785	30055.5
886.636	10443.2	886.783	17315.6	886.637	30049.9
885.488	10497.9	885.635	17488.9	885.489	30031.4
884.34	10544.6	884.487	17705	884.341	30028.5
883.191	10600.9	883.338	17903.5	883.192	30044.9
882.043	10648	882.19	18076.6	882.044	30041.6
880.894	10702.8	881.041	18273.5	880.895	30044.3
879.744	10765.3	879.892	18438.1	879.746	30077.9
878.595	10819.1	878.742	18529.2	878.596	30115.4
877.445	10798	877.593	18535.8	877.446	30158.8
876.295	10754.2	876.443	18432	876.296	30175.3
875.145	10685.9	875.292	18276.8	875.146	30206.4
873.995	10625.3	874.142	18049.6	873.996	30232.6
872.844	10589	872.991	17787.4	872.845	30252.9
871.693	10562.5	871.84	17600.5	871.694	30277.6
870.542	10594.8	870.689	17470.6	870.543	30294.4
869.39	10606.2	869.538	17394.8	869.392	30371.4
868.239	10607.5	868.386	17349.8	868.24	30452.8
867.087	10603.8	867.234	17309	867.088	30534.7
865.935	10610.2	866.082	17280.8	865.936	30647
864.782	10602.4	864.93	17254.8	864.783	30767.3
863.63	10601.8	863.777	17225.8	863.631	30964.5
862.477	10608.6	862.624	17274.6	862.478	31220.3
861.324	10669.3	861.471	17412.5	861.325	31555.1
860.17	10729.7	860.318	17604.4	860.171	32089.6
859.017	10827.2	859.164	17904.1	859.018	32737
857.863	10927	858.01	18310.4	857.864	33511.8
856.709	11066.7	856.856	18748.1	856.71	34318
855.554	11166.6	855.702	19213.4	855.555	35014.8
854.4	11232.7	854.547	19615.6	854.401	35445.6
853.245	11284.5	853.393	19857.4	853.246	35423.1
852.09	11307.6	852.238	19889.2	852.091	35016.2
850.934	11292.7	851.082	19683.6	850.935	34302.6
849.779	11241.4	849.927	19345.8	849.78	33476.4
848.623	11155.5	848.771	18951	848.624	32696.9
847.467	11058.4	847.615	18541.5	847.468	32081.7
846.31	10981.8	846.458	18207.7	846.311	31677.6
845.154	10936.3	845.302	17989.4	845.155	31456.2
843.997	10935.9	844.145	17842.3	843.998	31333.3
842.84	10937.5	842.988	17740.1	842.841	31327.3
841.682	10990.7	841.831	17669.8	841.684	31326.1
840.525	11071.6	840.673	17633.8	840.526	31361.2
839.367	11130.2	839.515	17628	839.368	31409.5
838.209	11159.1	838.357	17610.3	838.21	31432.9
837.051	11210.5	837.199	17610.1	837.052	31248.8
835.892	11239.9	836.04	17643.2	835.893	31592.7
834.733	11253	834.882	17663	834.734	31948.1
833.574	11235.7	833.723	17635.2	833.575	32202
832.415	11240.8	832.563	17614.3	832.416	32269.5
831.255	11252.7	831.404	17592.8	831.256	32208.6
830.095	11284.4	830.244	17608.1	830.097	32019.1
828.935	11311.4	829.084	17631.5	828.937	31706.3
827.775	11339.8	827.924	17657.7	827.776	31331.6
826.615	11347.1	826.763	17719.4	826.616	31492.4
825.454	11343.2	825.602	17746.1	825.455	31546
824.293	11335.7	824.441	17769.3	824.294	31581.6
823.131	11321.1	823.28	17818.3	823.133	31593.8
821.97	11333.2	822.119	17840.5	821.971	31620
820.808	11391.8	820.957	17888.6	820.809	31638.2
819.646	11456.9	819.795	17916.9	819.647	31685.7
818.484	11527	818.633	17936.9	818.485	31766.9
817.321	11579.5	817.47	17966.6	817.322	31787.8
816.158	11580.9	816.307	17988.7	816.16	31735.4
814.995	11538	815.144	18036.9	814.997	31673.6
813.832	11484.5	813.981	18105.5	813.833	31599
812.669	11460.8	812.818	18085	812.67	31537.7
811.505	11432.2	811.654	18063.1	811.506	31524.6
810.341	11428.6	810.49	18044.9	810.342	31551.6
809.176	11469	809.326	18030.5	809.178	31645.7
808.012	11523.8	808.161	18053	808.013	31703.7
806.847	11559	806.996	18089.7	806.848	31747.1
805.682	11567.7	805.831	18151.9	805.683	31777
804.517	11592.3	804.666	18215.9	804.518	31765.4
803.351	11602.6	803.501	18231.6	803.353	31733.3
802.186	11566.4	802.335	18276.2	802.187	31685.6
801.019	11527.3	801.169	18319.8	801.021	31622.9
799.853	11492.4	800.003	18387.7	799.854	31628.5
798.687	11482.3	798.836	18459	798.688	31612.5
797.52	11487.7	797.669	18509.7	797.521	31641.8
796.353	11494.2	796.502	18554.6	796.354	31677.5
795.186	11511.5	795.335	18585.1	795.187	31710.5
794.018	11548.6	794.168	18618.2	794.019	31759.2
792.85	11558.8	793	18658.2	792.852	31769.3
791.682	11580.3	791.832	18703	791.684	31732.1
790.514	11564.6	790.664	18756.4	790.515	31738.3
789.345	11576.1	789.495	18816.1	789.347	31724.9
788.177	11571.4	788.326	18864.4	788.178	31688
787.008	11529.7	787.157	18917.9	787.009	31659.5
785.838	11523.9	785.988	18937.5	785.84	31637.6
784.669	11545.8	784.819	18970.5	784.67	31628
783.499	11531.1	783.649	18994.3	783.5	31607.7
782.329	11517	782.479	19018.2	782.33	31548.1
781.159	11470.4	781.309	19024.3	781.16	31498.2
779.988	11445	780.138	19012.1	779.989	31439.4
778.817	11384.9	778.967	18958.4	778.819	31359.1
777.646	11344.5	777.796	18888	777.648	31283
776.475	11340.5	776.625	18748.2	776.476	31227.5
775.304	11315.5	775.454	18621.7	775.305	31179.6
774.132	11262.9	774.282	18488.8	774.133	31106
772.96	11167.2	773.11	18399.4	772.961	31017.8
771.787	11068.4	771.938	18343.3	771.789	30902.9
770.615	10997	770.765	18283.3	770.616	30795.1
769.442	10946.6	769.592	18258.4	769.443	30685.2
768.269	10934.9	768.419	18199.7	768.27	30565.5
767.096	10890.3	767.246	18107.6	767.097	30513.7
765.922	10858.6	766.072	18009.1	765.923	30532.3
764.748	10821.2	764.899	17896.1	764.75	30523.6
763.574	10775.9	763.725	17762.8	763.576	30555.6
762.4	10734.8	762.55	17657.8	762.401	30565
761.225	10714	761.376	17593	761.227	30530.8
760.051	10713.6	760.201	17545.5	760.052	30484.3
758.875	10728.7	759.026	17493.9	758.877	30431.4
757.7	10693.2	757.851	17466.7	757.701	30421.1
756.525	10707	756.675	17439	756.526	30455.3
755.349	10732.1	755.499	17410.6	755.35	30464.6
754.173	10764.3	754.323	17366.3	754.174	30488
752.996	10792.3	753.147	17334.4	752.998	30468.4
751.82	10782.1	751.971	17283.5	751.821	30413.7
750.643	10726.7	750.794	17245.3	750.644	30374.4
749.466	10699.7	749.617	17216.8	749.467	30349.2
748.288	10648.7	748.439	17198.8	748.29	30340.3
747.111	10659.5	747.262	17199.3	747.112	30345.9
745.933	10665	746.084	17247.3	745.934	30402.9
744.755	10632.4	744.906	17284.6	744.756	30451.6
743.577	10663.2	743.728	17294.5	743.578	30490.3
742.398	10655.2	742.549	17263.9	742.399	30526.9
741.219	10671.8	741.37	17244.8	741.22	30523.2
740.04	10707.5	740.191	17188.1	740.041	30457.2
738.861	10730.9	739.012	17113.8	738.862	30355.8
737.681	10738.9	737.832	17065.3	737.682	30273.6
736.501	10712.8	736.652	17055.9	736.502	30194.6
735.321	10665.6	735.472	17028	735.322	30137.9
734.141	10666.6	734.292	17029.1	734.142	30190.1
732.96	10636.5	733.111	17074.4	732.961	30324.5
731.779	10649.3	731.93	17191.5	731.78	30573.2
730.598	10670	730.749	17367.8	730.599	30918.8
729.416	10718.7	729.568	17617.2	729.418	31415
728.235	10813.5	728.386	18003.7	728.236	32021.8
727.053	10933	727.204	18522.2	727.054	32681
725.871	11099.9	726.022	19123.8	725.872	33345.3
724.688	11243.4	724.84	19709.6	724.69	33922.3
723.506	11313.6	723.657	20123.8	723.507	34160.7
722.323	11293.7	722.474	20268.1	722.324	34030.9
721.14	11214.8	721.291	20075.7	721.141	33539.4
719.956	11084.9	720.108	19590.1	719.957	32831.5
718.772	10928.6	718.924	18959.1	718.774	32008.2
717.588	10746.3	717.74	18313	717.59	31278
716.404	10664.2	716.556	17811.4	716.406	30727.6
715.22	10606.3	715.372	17461.9	715.221	30392.7
714.035	10594.3	714.187	17216	714.036	30202.9
712.85	10593.7	713.002	17069.2	712.851	30118
711.665	10631.4	711.817	17004.7	711.666	30128.1
710.479	10611.9	710.631	16980.2	710.481	30158.2
709.294	10595.1	709.446	16947.6	709.295	30107.6
708.108	10585.7	708.26	16926.8	708.109	30054
706.921	10595.6	707.073	16905	706.923	30004.3
705.735	10587.8	705.887	16873.7	705.736	29973.5
704.548	10570.8	704.7	16823.7	704.549	29988.9
703.361	10559	703.513	16780.7	703.362	30033.3
702.174	10558.4	702.326	16764	702.175	30105.3
700.986	10517.2	701.138	16753.8	700.988	30143.6
699.798	10522.1	699.951	16740.5	699.8	30126.4

## Sheet: Fig 9e
1700.29	30.3556	14217	29172.5	43988.6	59289.5	74175.4	88968.4	103342	118618	134414
1699.31	64.4546	14360.7	29299.4	43970.2	59406.2	74392.4	89127.8	103611	118910	134527
1698.33	108.361	14501	29427.7	44115.9	59715	74460.1	89057.4	103911	119177	134659
1697.35	169.008	14615.6	29409.7	44098.9	59626	74532.3	89021.9	103864	119152	134635
1696.37	199.9	14685.8	29503.2	44177.2	59632.6	74440.9	89021.3	103874	119091	134598
1695.39	213.988	14632.9	29438.7	44251.2	59702.3	74507	89094.3	103938	119094	134574
1694.41	152.124	14538.3	29478.8	44099.9	59663	74498.2	89072.4	103811	119011	134540
1693.42	107.067	14428.7	29477	44085.1	59493.8	74376.2	89046.6	103731	118845	134526
1692.44	96.1191	14340.3	29303.5	44029.1	59368.6	74315.5	88926	103591	118743	134356
1691.46	89.1111	14296.8	29292.5	43955.9	59241.5	74274.6	88906	103426	118805	134332
1690.48	88.8738	14331.1	29260.6	44019	59443	74325.4	88996.4	103384	118639	134381
1689.5	125.843	14440.4	29414.3	44097.2	59514.5	74347.1	89088.6	103582	118806	134426
1688.51	179.257	14539	29544.7	44140.8	59511.6	74413.2	89146	103706	118863	134529
1687.53	223.986	14591.3	29519.7	44054.6	59594.5	74486.8	89033.2	103785	118989	134593
1686.55	243.475	14655	29466.9	44145.8	59635.4	74568.1	89034.5	103882	118930	134537
1685.57	246.112	14680.5	29439.7	44159.1	59642	74489	89070.6	103814	119027	134549
1684.58	268.713	14713	29340.6	44226.4	59627.5	74539.7	89071.9	103750	118992	134540
1683.6	325.367	14710.4	29547.3	44164	59672.2	74530.8	89208.5	103838	118976	134531
1682.62	311.963	14705.8	29450.5	44201	59598.7	74610.5	89101.5	103957	119075	134558
1681.63	263.653	14625.4	29610.8	44145.2	59708.2	74679.4	89247.7	103922	119088	134564
1680.65	209.692	14525.1	29419.2	44229.7	59629	74530.2	89111.8	103751	118915	134525
1679.67	140.382	14423.7	29343.4	43983.8	59422.1	74353.7	89014.6	103559	118772	134358
1678.68	110.654	14374.2	29374	43947.4	59287.7	74312.9	89035.2	103374	118644	134378
1677.7	78.7904	14390.3	29369.9	44075.1	59486.7	74407.7	89042.3	103574	118748	134311
1676.71	135.533	14493.8	29241	44163.9	59487.5	74446.1	89155.5	103551	118803	134465
1675.73	258.196	14637	29542.1	44274.2	59488.3	74507.4	89224.3	103752	118947	134502
1674.74	345.37	14768.5	29565.7	44317.7	59717.6	74608.2	89208.2	103896	119098	134543
1673.76	425.543	14825.9	29686.4	44402	59807.9	74614.5	89253.8	103997	119192	134691
1672.77	471.012	14927.9	29723.8	44354.8	59888.5	74678.8	89283.9	104264	119225	134822
1671.79	489.56	14917.4	29719.7	44352.9	59858.8	74746	89404.7	104218	119318	134732
1670.8	472.311	14862.2	29734	44351	59850.1	74691.4	89305.6	104165	119245	134685
1669.82	409.518	14811.4	29639.8	44368.5	59809	74714.5	89287.6	103904	119192	134630
1668.83	385.024	14767.5	29647.2	44319.1	59703.3	74626.5	89074.9	103939	119149	134551
1667.84	360.069	14672.5	29668.4	44244	59656.5	74471.7	89184	104022	118988	134475
1666.86	294.902	14581	29516.5	44222.7	59663	74555.6	89204.5	103753	119021	134539
1665.87	264.868	14489.9	29519.3	44201.4	59462.4	74487.4	89084.4	103720	118902	134406
1664.88	247.178	14475.6	29471.3	44171.5	59427.1	74344.9	88981.7	103487	118751	134358
1663.9	245.654	14457.5	29423.4	44268.6	59414.6	74424.2	89015.7	103496	118746	134379
1662.91	244.894	14483.2	29428.5	44221.5	59508.5	74498.9	89022.7	103631	118866	134393
1661.92	245.511	14523.9	29477.4	44228.2	59590.9	74409.6	89112.4	103669	118883	134425
1660.93	232.298	14541.5	29586.2	44183.3	59654.3	74469.1	89136.7	103572	118910	134443
1659.95	222.65	14422.6	29552.1	44217.9	59518.5	74466.3	89209.1	103622	118803	134357
1658.96	182.381	14320.1	29405.1	44076.2	59291.5	74272.3	89066.1	103429	118560	134235
1657.97	152.806	14234.9	29288.1	44104.4	59216.5	74204.3	88927	103330	118486	134200
1656.98	166.89	14219.6	29486.7	44147.7	59219.2	74186.4	89066.6	103253	118521	134179
1655.99	204.673	14251.9	29438.8	44309.1	59417.3	74335.4	89067.9	103549	118664	134274
1655	276.757	14324	29549.8	44277.1	59416.2	74402.4	89138.2	103537	118669	134270
1654.01	332.665	14416.6	29483.5	44320.3	59498.5	74401.1	89068.4	103451	118636	134332
1653.02	382.203	14530.8	29546.1	44400	59431	74506	89169.4	103647	118785	134391
1652.03	438.84	14602.7	29696.1	44471	59657.3	74521.4	89280.1	103621	119026	134565
1651.05	440.027	14615.3	29726.4	44464.7	59652.4	74526.2	89308.1	103869	119119	134551
1650.06	387.508	14555.4	29586.5	44419.8	59721.3	74571.9	89222.9	103721	118950	134479
1649.07	314.959	14451.2	29591.6	44413.6	59536.4	74475.2	89250.9	103635	118798	134406
1648.07	265.169	14362.3	29520.7	44250.7	59389.5	74419.4	89090.9	103386	118643	134290
1647.08	267.275	14333	29440.7	44276.6	59282.4	74354.5	89155.4	103325	118497	134265
1646.09	292.168	14373.8	29452.6	44240.3	59402.4	74366.9	89214.1	103406	118671	134337
1645.1	364.447	14465.9	29570.3	44427.1	59668.1	74436.8	89330.3	103633	118942	134442
1644.11	413.879	14570.6	29892.4	44465.9	59672.6	74620.1	89291.2	103791	119022	134600
1643.12	415.03	14618.4	29757.2	44466	59752.7	74624.9	89355.6	103827	119003	134609
1642.13	392.996	14610.3	29601.4	44335.4	59607.8	74557	89416.1	103719	118921	134549
1641.14	364.348	14565.7	29576.6	44348.5	59521.5	74480.1	89340.6	103563	118886	134464
1640.15	371.549	14529.5	29537.9	44350.8	59458	74521.1	89270.9	103517	118883	134489
1639.15	393.548	14505.9	29664.6	44423.8	59627	74562.1	89333.3	103717	118992	134513
1638.16	404.137	14449.7	29683.3	44546	59682.5	74483.7	89357.4	103662	118891	134507
1637.17	391.474	14380.6	29532.3	44529	59545.2	74536.8	89237.9	103705	118944	134521
1636.18	372.832	14355.6	29473.1	44285.1	59406.2	74438.8	89160.5	103544	118718	134455
1635.18	379.094	14367.6	29546.9	44308.8	59410.7	74458.7	89134.9	103485	118787	134434
1634.19	374.923	14398.8	29549.6	44441.6	59500.2	74602.4	89258.5	103643	118882	134509
1633.2	357.999	14422.8	29795.3	44501.6	59619.8	74652.4	89399.2	103798	119157	134671
1632.2	349.026	14449.2	29605.4	44491.1	59663.9	74626.9	89369.7	103730	119037	134625
1631.21	348.626	14461.6	29534.7	44343.6	59423.1	74548.6	89319.2	103605	118996	134618
1630.22	316.284	14410.3	29548.9	44422.9	59569.1	74545.7	89368.1	103749	118999	134655
1629.22	281.391	14361.2	29501.2	44534.2	59599.9	74654.6	89373	103794	119038	134707
1628.23	274.048	14378.8	29689.4	44450.9	59708.1	74672.8	89444.8	103881	119083	134709
1627.23	303.869	14460.5	29550.1	44474.5	59556	74668.5	89491.7	103778	119062	134707
1626.24	347.064	14594.9	29706.1	44483.2	59654.8	74540.4	89471.7	103759	119091	134836
1625.24	388.49	14763.2	29777.4	44590.1	59693.1	74760.7	89606.5	104133	119481	134929
1624.25	462.427	14958.9	29889.9	44654.3	60078.2	74968.9	89706.8	104525	119599	135125
1623.25	534.891	15110.6	29931.4	44705.6	60171	75128.7	89807.1	104799	119905	135257
1622.26	563.829	15153.7	29993.4	44874.3	60175.4	75189	89872.9	104636	119870	135355
1621.26	558.485	15090.7	29984.6	44699.3	60081.7	75130.3	89875.8	104641	119869	135302
1620.27	489.825	14935.3	29852.2	44733.5	60039	75079.1	89800.4	104370	119789	135187
1619.27	397.716	14685.6	29873.1	44552.2	59983.1	74865.3	89774.7	104350	119718	135159
1618.27	296.219	14407.1	29569.4	44490.4	59765.4	74817.3	89680.3	104081	119515	134999
1617.28	194.548	14173.5	29455.6	44426.5	59397.2	74590.1	89490.7	103733	119161	134846
1616.28	111.294	13978.2	29398.8	44347.7	59332.1	74378	89501.2	103694	118948	134714
1615.28	39.7545	13892.9	29431.2	44213.6	59265	74307.5	89488.9	103494	118919	134797
1614.29	17.4555	13865.3	29363.1	44215.8	59162.3	74328.7	89556.6	103722	118985	134921
1613.29	1.50566	13908.8	29409.1	44350.2	59200.7	74404.1	89616.7	103881	119133	134951
1612.29	24.6965	14018.1	29352.4	44273.6	59436.3	74580.2	89690	103952	119243	135082
1611.29	94.6346	14153.3	29446.4	44431.3	59491.5	74696.1	89830	104028	119467	135253
1610.3	175.142	14362.6	29622.5	44533.6	59584.2	74867.6	89990.9	104359	119866	135518
1609.3	264.491	14647	29860.1	44748.7	59874.2	75148.7	90264	104908	120177	135819
1608.3	343.586	14874.9	29890	45012.7	60314.2	75471.7	90584.6	105532	120910	136290
1607.3	406.218	15110.5	30120.6	45131.8	60532.5	75845.8	90933.6	106211	121279	136707
1606.3	444.352	15242.2	30234.8	45261.6	60839	75937.2	91290.1	106464	121793	137059
1605.3	399.332	15271.3	30276	45263.6	60950.1	76237.4	91574.2	107077	122235	137601
1604.3	360.835	15288.4	30431.2	45459.2	61012.4	76593	92137.6	107700	122840	138040
1603.3	357.654	15344.9	30451.9	45656.8	61155.3	76856.9	92664.8	108078	123445	138576
1602.31	359.721	15490.3	30638.8	45814	61418.3	77182.2	93239.2	108985	124239	139367
1601.31	382.261	15776.5	31048.9	46366.4	61737.3	77908	94022.5	109928	125326	140437
1600.31	418.928	16090.8	31322.2	46680.6	62333.8	78527	94936.5	111056	126461	141468
1599.31	462.79	16430.4	31579.4	47088.2	62855.1	79052.7	95730.5	112140	127434	142511
1598.31	480.254	16676.2	31857	47512.6	63263.6	79560.3	95876.5	112433	127915	143183
1597.3	443.55	16814.9	32148.2	47526.9	63494	79625.3	96290.2	112498	128017	143302
1596.3	395.643	16858.7	32273.1	47957.3	63591.2	79751.8	96265.1	112281	127785	143326
1595.3	342.34	16854	32302.5	47914.2	63407.4	79452.7	95896.4	111487	127151	142850
1594.3	330.496	16836.7	32243.1	47856.3	63354.8	79239	95431.1	110793	126592	142220
1593.3	359.543	16833.1	32317.9	47747.4	63131.8	78901.1	95045.7	110223	126161	141623
1592.3	395.356	16840	32242.6	47538.8	62983.8	78614.2	94647.1	109434	125255	140886
1591.3	485.097	16849.2	31974.2	47449.1	62828.3	78306.6	93954.8	108583	124143	139955
1590.3	589.841	16838.8	31967.2	47261.9	62663.6	77901.7	93641.9	107940	123638	139259
1589.29	671.478	16837.1	31901.1	47180.8	62592.4	77791.8	93160.5	107711	123090	138703
1588.29	745.015	16773.6	31864.6	47150.6	62478.3	77631.1	92872.5	107311	122501	138126
1587.29	785.71	16655.2	31737.2	47152.2	62412.8	77388.2	92385.8	106773	122102	137527
1586.29	851.109	16530.7	31721.2	47047.9	62149.2	77105	92143.6	106330	121533	137068
1585.28	922.757	16399.8	31698.3	46935.1	61951	76830.8	91886.4	105882	120828	136679
1584.28	1017.92	16356.9	31562	46909.2	61844.6	76661.5	91570.5	105356	120342	136192
1583.28	1249.45	16428.9	31779.7	46970.1	61867.1	76622.2	91349.5	104979	120081	135856
1582.27	1582.09	16602	31883.9	47228	62050.3	76743	91350	104874	119889	135662
1581.27	2019.11	16986.4	32201.3	47473	62356.7	76800.9	91282.4	104653	119779	135514
1580.26	2653.56	17565.3	32774.9	47963.5	62629.4	76960.3	91356.8	104384	119554	135367
1579.26	3477.35	18344.4	33370.9	48367	63070	77251.2	91372.5	104467	119618	135325
1578.26	4424.5	19238.5	33939.4	49278.1	63702.7	77782.4	91675.7	104540	119801	135302
1577.25	5486.87	20200.6	35122	49922.3	64508.7	78176	91765.1	104768	119896	135327
1576.25	6575.69	21147.7	35991.4	50701.6	65135.3	78496.3	91920.6	104777	119785	135295
1575.24	7620.27	22005.7	36695	51607.5	65789.6	78861.3	92026.9	104602	119689	135209
1574.24	8425.31	22655.1	37572.7	52219.1	66268.3	79354.4	92131.3	104410	119462	135084
1573.23	8906.24	23061.1	38357.3	52917.2	66899.7	79668.3	92245.1	104401	119367	134956
1572.23	9052.16	23153.9	38317.3	53073.9	67271.6	79840.3	92370.1	104255	119419	134854
1571.22	8834.23	22948.4	38148.2	52994	67289.3	79909.4	92315.7	104133	119184	134756
1570.21	8290.73	22471	37445.1	52614.1	66680.6	79717.5	92312.2	103910	118898	134611
1569.21	7515.45	21829	36873.4	52042.3	66385.3	79643.4	92187.9	103804	119001	134633
1568.2	6633.08	21048.6	36073.5	51158.1	65892.6	79310.1	92224.1	103926	119108	134680
1567.2	5723.81	20286.6	35332.8	50308.1	65334.9	78796.5	92147.1	104099	119116	134663
1566.19	4870.67	19609.1	34495	49530.2	64568.8	78357.7	91804	103947	119129	134610
1565.18	4124.92	18946.2	33908.6	48799	64024.6	77960.7	91457.2	103954	119210	134630
1564.17	3479.52	18306.1	33446.8	48207.3	63337.3	77414.9	91267.2	104028	119260	134633
1563.17	2929.25	17713.9	32750.1	47694	62704.2	77007.9	90937.7	103915	119137	134654
1562.16	2492.21	17199.9	32103.4	47037.4	62250	76681.4	90553.6	103795	119111	134645
1561.15	2121.56	16793.5	31856.8	46499.2	61773.7	76282.1	90495.8	103877	119008	134580
1560.14	1853.43	16450	31328	46287.9	61481.7	76022.9	90136.5	103737	118953	134585
1559.13	1651.04	16214.4	31190.1	46015.6	61106.2	75818.7	89992.1	103869	119066	134601
1558.13	1494.3	16081.4	31117.8	45829.8	61128.7	75640	89991	103974	119163	134570
1557.12	1357.19	15994.8	30867.1	45682.1	61009.9	75549.1	89871.2	104011	119211	134662
1556.11	1259.47	15899.6	30729.4	45557.5	60751.8	75493.9	89894.6	104064	119211	134579
1555.1	1145.98	15782.4	30612	45439.3	60625.6	75288.5	89774.9	104008	119130	134575
1554.09	1047.53	15624.8	30404.5	45342.2	60592.5	75156.1	89657.1	103842	119074	134549
1553.08	970.195	15534.7	30467.7	45127.2	60434.9	75161.9	89736.9	103775	119006	134523
1552.07	946.537	15480.3	30343.7	45167	60412.9	75047.4	89747.2	103913	119169	134609
1551.06	947.769	15481.8	30440.7	45084.8	60420.6	75083	89542.9	103937	119280	134629
1550.05	925.933	15519.2	30213	45055.2	60394.9	75171.9	89622.7	104005	119316	134679
1549.04	886.031	15527.2	30346.1	45172.8	60408.2	75255	89608.5	104153	119426	134623
1548.03	852.552	15495.3	30283	45038	60326.9	75009.9	89485.2	104116	119360	134636
1547.02	798.742	15400.3	30145.6	44886.4	60277.1	74953.4	89482.3	103999	119261	134566
1546.01	724.196	15252.3	30060.1	44848.4	60199.5	74889.4	89524.5	103847	119086	134522
1545	663.994	15150.4	29868.8	44667.5	60088.6	74760.3	89442.6	103817	118930	134470
1543.99	623.374	15062.6	29790.1	44688.4	59974	74718.7	89304.5	103693	118941	134433
1542.98	587.993	15010	29889.3	44587.5	59918.7	74751.3	89200.1	103731	118881	134450
1541.96	529.472	14954.8	29799.4	44579	59933.9	74731.9	89377.6	103729	119013	134451
1540.95	465.626	14862.4	29867	44528.5	60017.7	74662.2	89248.9	103729	118951	134371
1539.94	399.328	14830.9	29783.9	44425.5	59862.4	74591	89253.5	103688	118798	134316
1538.93	399.059	14820.5	29694.1	44475.8	59799.8	74521.3	89106.1	103432	118689	134294
1537.92	404.87	14879.1	29719	44364.5	59629.8	74549.4	89193.3	103450	118700	134257
1536.9	459.632	14983.1	29804.6	44490.3	59833.9	74579	89194.2	103711	118876	134456
1535.89	508.59	15071.1	29739.5	44498.6	59893.5	74690	89200.7	103876	118976	134489
1534.88	549.089	15176.6	29876.7	44504.8	59988.3	74713.6	89351.6	103970	119018	134506
1533.86	559.61	15222.8	29760	44548.7	60040.4	74740.2	89262.4	103964	119105	134522
1532.85	548.167	15201.4	29892.7	44603.1	60059.3	74775.6	89315.7	103905	119172	134471
1531.84	551.405	15132.9	29906.2	44489.8	60004.1	74817	89247.2	104171	119139	134518
1530.82	580.572	15074.4	29834.5	44529.5	60115.4	74763.6	89321.2	103895	119148	134506
1529.81	583	15049	29910.9	44548.3	59999.2	74728	89318.2	103930	119041	134515
1528.79	576.653	15016.6	29733.6	44583.8	60077.2	74698.3	89210.4	104041	119176	134548
1527.78	541.631	14991.9	29767.4	44455.9	60001.7	74818	89276.8	103894	119074	134521
1526.76	530.799	15036.3	29821.4	44445.3	60015	74588.8	89172.8	103853	119016	134434
1525.75	505.367	15040.5	29698.1	44447.3	59873	74702.5	89205.5	103764	119130	134414
1524.73	481.475	15023.9	29660.1	44514.2	59936.2	74674.3	89326.1	103888	119072	134426
1523.72	508.874	14974.4	29637.8	44497.3	59969.7	74674.2	89210.9	103873	119110	134526
1522.7	528.533	14980.3	29747.8	44507.6	59975.6	74743.6	89148.1	103785	119031	134474
1521.69	547.956	14975.9	29703.1	44499.1	59959.3	74672.6	89229.4	103958	119185	134453
1520.67	590.902	15004.9	29819.7	44532.5	59970.7	74812.7	89269.5	103902	119161	134482
1519.65	639.838	15031.4	29848.9	44639	59943.3	74715.2	89328.3	104260	119138	134549
1518.64	704.197	15066.4	29799.7	44519.7	59975	74695.9	89287.9	103963	119152	134583
1517.62	747.068	15094.7	29793.1	44632.4	59936.5	74701.6	89221.5	104078	119131	134549
1516.6	742.073	15123.3	29824.5	44490.1	60025.3	74793	89330.7	103996	119187	134510
1515.59	735.296	15148.7	29824.6	44621.6	60021.9	74698.5	89406.2	103992	119137	134525
1514.57	740.275	15179.8	29867.2	44550.4	60031.4	74845.8	89317.3	104061	119182	134468
1513.55	743.336	15205.7	29782.2	44589.9	60088.8	74861.9	89349.8	104064	119161	134518
1512.54	737.627	15222.5	29880.7	44660.8	60028.3	74841.1	89328.2	104101	119255	134467
1511.52	730.596	15229.4	29947.9	44616.7	60017.5	74758.4	89282.3	104049	119110	134571
1510.5	747.433	15224	29956.9	44547.7	60032.5	74837.8	89290.6	103945	119231	134529
1509.48	759.934	15244.2	29894.3	44754.1	60060.4	74865.6	89392.1	104121	119218	134576
1508.46	721.688	15256.1	29999.4	44779	60204.3	74844.8	89405.9	104294	119263	134597
1507.44	712.252	15284.8	30019.5	44714.1	60243.1	74827	89369.4	104134	119219	134545
1506.43	744.464	15318.7	29867.6	44826.5	60171.6	74946.1	89390.6	104119	119267	134586
1505.41	746.75	15353.7	30024	44778.3	60153.4	75001.8	89449.2	104210	119265	134657
1504.39	726.881	15338.3	30048.6	44782.3	60175.7	74900.1	89483.5	104147	119262	134632
1503.37	719.963	15326.3	29948.1	44696.6	60096.8	74904.3	89597.9	104102	119247	134623
1502.35	731.681	15296.1	29979.4	44721.4	60036.4	74896.7	89484.9	104158	119331	134561
1501.33	732.94	15285.8	29957.1	44737.8	60134.1	74898	89316.1	104128	119227	134546
1500.31	707.472	15276.7	30006.2	44695.9	60257.4	74959.6	89495.7	104085	119249	134606
1499.29	688.999	15281	30050.8	44722.8	60279.7	75024	89444.3	104353	119308	134605
1498.27	709.918	15310.6	30070.9	44891.2	60336.8	75137	89526.9	104288	119403	134677
1497.25	729.779	15356.7	30173.5	44857.7	60344.3	75186.7	89780.7	104480	119609	134860
1496.22	748.382	15410.1	30160.1	44953.1	60394.1	75299.6	90021.5	104780	119785	134923
1495.2	764.331	15438.1	30233.6	45086	60539.3	75453.5	90250.9	105204	120016	135178
1494.18	789.88	15478.3	30222.4	45135.7	60710.1	75670.5	90420.7	105387	120200	135370
1493.16	828.948	15567.6	30405.1	45249.8	60803.8	75786.2	90778.3	105833	120409	135614
1492.14	836.254	15676.5	30445.1	45422	60895.6	76039.7	91024.2	106259	120815	136061
1491.12	876.62	15770.7	30491.8	45444.5	61101.1	76162.6	91229.1	106508	121156	136397
1490.09	919.673	15839.3	30658.7	45435.8	61071.8	76292.7	91415.3	106802	121426	136558
1489.07	942.302	15917.2	30714.3	45612.1	61180	76262.8	91400.7	106701	121504	136710
1488.05	959.68	15962.9	30674	45555.5	61251.4	76174.3	91148.4	106427	121469	136641
1487.03	922.219	15925.8	30560.3	45521.9	61073.6	76012.5	90946.2	106065	121325	136476
1486	903.423	15866	30457.8	45486.2	60930.6	75773.1	90786.9	105667	120956	136269
1484.98	889.524	15824.8	30437.6	45502.4	60769.4	75687.6	90584.9	105252	120545	136024
1483.96	871.937	15773.1	30446.4	45306.8	60844.5	75523.1	90215.9	105129	120420	135758
1482.93	911.462	15700.1	30430.7	45252.4	60615.6	75456.8	90158.9	104882	120212	135590
1481.91	928.212	15632.4	30270.5	45245.8	60635.8	75408.1	90046.3	104680	120062	135359
1480.89	977.123	15614	30285.9	45154.2	60551.7	75223.2	89855.7	104435	119790	135208
1479.86	1054.85	15608.6	30268	45178.7	60540.8	75319.5	89798.8	104455	119650	135064
1478.84	1099.68	15636.2	30370.2	45209.5	60597.6	75316.3	89599.1	104223	119471	134928
1477.81	1183.23	15714.1	30434.5	45294.1	60519	75286.7	89705.4	104276	119367	134854
1476.79	1292.37	15862.9	30674.3	45399.5	60637.9	75273.2	89641.2	104238	119381	134788
1475.76	1391.99	16043.8	30785.2	45511	60819.1	75350.4	89678.8	104072	119330	134720
1474.74	1471.98	16297.9	30962.6	45804.8	61009.2	75411.5	89714.7	104135	119253	134660
1473.71	1510.13	16581.4	31226.5	46034.3	61190.2	75637.8	89750.5	104047	119240	134753
1472.68	1496.97	16868.3	31645.8	46284.5	61318.1	75687.1	89871.5	104096	119353	134780
1471.66	1421.84	17096.4	31783	46375	61546.4	75786.1	89920.2	104105	119326	134633
1470.63	1269.54	17233.8	31764.8	46542.1	61705.2	75978.6	90022.6	104311	119342	134681
1469.61	1102.75	17224.8	31899.7	46676	61681.3	76038.1	89967.6	104253	119464	134654
1468.58	1010.11	17113.8	31846	46751.9	61575.2	76106.2	90016.2	104163	119387	134590
1467.55	942.087	16923.1	31617.2	46504.9	61569.6	75988.8	90014.9	104101	119355	134730
1466.53	880.387	16658.2	31392.8	46243.6	61399.6	75773.6	89885.9	104069	119477	134611
1465.5	870.923	16360	31179.7	46131.3	61229.7	75570.2	89851.3	104161	119256	134641
1464.47	863.033	16112.1	30988.7	45766.7	61019.7	75603.4	89691	104240	119335	134649
1463.44	846.931	15918.3	30704.9	45751.7	60866.4	75454.1	89660.1	104216	119292	134561
1462.42	794.518	15752.6	30518.5	45532	60693.1	75420.1	89623.7	104208	119294	134595
1461.39	743.222	15586	30361.1	45302.1	60563.6	75286.9	89615.1	104054	119176	134629
1460.36	729.756	15483.4	30398.6	45219	60503.4	75220.9	89497.4	103934	119124	134535
1459.33	705.722	15481.9	30382.9	45239.3	60381.3	75195.8	89538.7	103923	119082	134513
1458.3	663.711	15452.8	30378.3	45214.1	60337.6	75180.8	89485.7	104000	119156	134485
1457.27	659.479	15461.7	30325	45221.9	60425.1	75152.8	89502.9	103880	119128	134586
1456.24	682.001	15506.3	30393.4	45205	60468.9	75241.3	89558.9	103795	119222	134547
1455.21	691.865	15565.3	30324.7	45297.5	60556.4	75239.5	89542.9	103883	119244	134497
1454.19	688.047	15573.3	30286.9	45272.2	60547.3	75233.3	89506.5	103928	119083	134549
1453.16	696.346	15553.1	30319.9	45247	60705.7	75283.9	89630.8	103917	119132	134503
1452.13	734.409	15529	30425.9	45252.8	60612.8	75257.3	89555.7	103917	119119	134484
1451.1	716.098	15549.7	30487.6	45466.9	60718.4	75270	89552.6	104024	119073	134526
1450.07	715.568	15558.1	30571.3	45497.3	60745.6	75422.5	89560.5	104096	119116	134485
1449.03	737.289	15625.9	30674.9	45593.8	60887.5	75457	89559.2	103876	119038	134449
1448	767.647	15744.7	30670.3	45859.2	60967.4	75639.9	89620.6	103940	119052	134463
1446.97	773.817	15867.5	30689.9	45953.4	61081.9	75671.4	89836.8	103923	119121	134499
1445.94	802.946	15974.8	30764.7	46070.3	61256.3	75897.9	89990.2	103972	119185	134549
1444.91	845.067	16079	31033.7	46224.2	61448.9	75984.6	89894.9	104026	119267	134638
1443.88	889.408	16161.6	31161.4	46497.5	61819.4	76162.9	90127.5	104047	119274	134660
1442.85	877.232	16235.5	31419.2	46766.6	61977.2	76463.2	90052.4	104081	119272	134592
1441.81	905.702	16347.8	31502.6	47056.1	62334.8	76631.2	90233.3	103949	119196	134503
1440.78	944.122	16473.1	31654.4	47273.5	62456.1	76854.3	90393.8	103966	119162	134502
1439.75	958.963	16614.6	31792.9	47499	62615.5	77212.4	90524.8	103942	119082	134486
1438.72	967.791	16742.4	31876.2	47963.2	62958.2	77525.3	90753.3	104119	119171	134596
1437.68	1000.17	16886	32074	48100	63230	77735	91016.7	104091	119177	134555
1436.65	1062.04	17032	32269.6	48491.8	63554.2	77989.6	91081.3	103868	119128	134519
1435.62	1107.39	17147.6	32562.1	48766.2	63756.8	78325.4	91460.3	104083	119250	134539
1434.58	1170.86	17302.4	32671.6	48972.7	64086.3	78784.4	91578.1	104102	119230	134509
1433.55	1221.02	17456.6	32798.6	49148.3	64107.3	78837	91683	104040	119184	134481
1432.52	1246.58	17533	32956.5	49270.3	64478.3	79189.8	91916.4	104070	119028	134468
1431.48	1256.59	17621.2	32918.3	49328.6	64577.1	79320.5	92067.1	104055	119147	134468
1430.45	1269.47	17665.2	32957.2	49452.6	64628.8	79451.2	92103.9	104076	119092	134498
1429.41	1287.2	17707.8	32987.2	49332.1	64620.6	79528.2	92247.1	104042	119167	134442
1428.38	1323.29	17704.6	32905	49320.5	64328	79540	92107.5	104208	119076	134454
1427.34	1344.14	17648.6	32831.7	49194	64348.9	79524.2	92125.9	104190	119193	134434
1426.31	1371.05	17547.8	32742.9	49046.9	63994.9	79180.9	92013.9	104112	119130	134465
1425.27	1361.35	17363.7	32550.9	48577.7	63659.1	78918.9	91850.6	104118	119210	134372
1424.24	1294.31	17129.9	32424.9	48258.5	63461.1	78625.1	91672.7	104118	119056	134420
1423.2	1236	16939	32175.8	47988.7	63044.1	78246	91404.9	103992	119097	134453
1422.17	1155.64	16727.2	32049.9	47575.3	62627.2	77791.8	91225.3	104039	119153	134490
1421.13	1095.52	16554.1	31695.5	47238.1	62255.8	77388.4	90998.1	103950	119113	134422
1420.09	1030.15	16407.5	31539	46974.7	61994.9	77116.9	90772.9	103986	119144	134405
1419.06	1003.49	16302.1	31222.2	46584.4	61710.5	76734.1	90531.2	104115	119018	134458
1418.02	1001.16	16157.6	30945.1	46268	61529.4	76493.2	90353.7	104051	119120	134481
1416.98	998.791	16057.4	30876.7	46138.2	61274.1	76197.4	90167.2	103850	119158	134459
1415.94	978.854	15951	30801.7	45910.1	61127.5	75975.5	90112.6	103962	119163	134472
1414.91	934.891	15871.1	30663.1	45678.1	60953.8	75778.3	89873.1	103792	119077	134457
1413.87	895.018	15778.1	30568.4	45632.4	60852.4	75614.4	89802.1	103977	119194	134451
1412.83	878.787	15721.7	30570.3	45502.8	60812.5	75438.9	89648.7	104004	119150	134504
1411.79	831.098	15694.7	30563.3	45426.5	60678.7	75461.5	89662	104082	119156	134462
1410.76	807.875	15648.7	30435.8	45452.6	60750.8	75476.9	89728.3	103866	119104	134494
1409.72	814.007	15629	30464.1	45286.3	60774.1	75411.4	89600.7	104037	119060	134422
1408.68	808.567	15657.3	30437.4	45304.1	60705.3	75351.7	89502.4	103997	119095	134424
1407.64	810.191	15648.7	30472.2	45389.5	60714.2	75387.3	89608.9	103802	119042	134417
1406.6	815.874	15639	30474.1	45384.8	60865.6	75346.3	89651.4	103997	118962	134450
1405.56	805.222	15599	30557	45535.5	60760.8	75367.5	89531.2	103884	118959	134424
1404.52	804.042	15608.6	30491	45492	60758.8	75322.2	89526.2	103812	119011	134447
1403.48	791.4	15632.1	30556.4	45544.6	60942.5	75494.8	89625.3	103683	119051	134469
1402.44	829.844	15677.8	30713.6	45693.1	61014.4	75595.2	89693.3	103823	119099	134492
1401.4	895.364	15815.2	30914.6	45933.5	61275.5	75671	89841.6	103943	119046	134515
1400.36	980.52	15985	30999.6	46004.3	61183.3	75863.6	89816.5	103937	119096	134538
1399.32	1038.56	16183.3	30983.8	46350.7	61429.9	76018.6	89979.3	103864	119079	134560
1398.28	1123.38	16383	31022.8	46611.2	61557.4	76214	90169.5	103856	119081	134400
1397.24	1123.77	16569.7	31341.6	46861.4	62030.7	76547.5	90268.3	103921	119084	134400
1396.2	1129.72	16742.5	31780.6	47166.6	62316.5	76836.2	90449.3	103849	119105	134338
1395.15	1129.09	16919.4	31906.8	47639	62647.2	77218.5	90648.3	103961	119116	134465
1394.11	1182.44	17126	32328	48070.3	63058.8	77626.4	90810.9	103938	119092	134472
1393.07	1251.35	17314.4	32604.8	48464.8	63425.2	77924.9	91135.6	103963	119125	134454
1392.03	1348.3	17461.3	32842.1	48761.3	63807.6	78289.3	91166.7	103971	119066	134458
1390.99	1404.35	17592.8	32911.2	48951.6	63867.9	78420.6	91385.5	103899	119002	134418
1389.94	1495.72	17673.9	33113.4	49119.4	64118.8	78612.2	91534.9	104093	119044	134408
1388.9	1571.55	17769	33151.9	49179.2	64033.4	78772	91582.3	103970	119003	134402
1387.86	1649.05	17772.1	33057.1	49171.7	64016.4	78862.8	91658.8	103905	119022	134358
1386.81	1730.37	17773.6	33088.9	49080.7	63950.8	78837.1	91677	103938	118971	134387
1385.77	1828.73	17761.7	33112	48902.2	63754	78559.8	91443.9	103824	118934	134351
1384.73	1920.62	17730.7	32975.9	48856	63631	78453.7	91493.1	103822	118980	134303
1383.68	1990.91	17665.2	32966.3	48630.8	63344.6	78212.6	91172.7	103744	118878	134224
1382.64	2061.49	17585.7	32804	48232.7	63126.6	77850.8	91060	103708	118729	134191
1381.59	2109.68	17563.6	32740	48184.7	62870.9	77618.5	90920	103592	118638	134198
1380.55	2125.11	17594.4	32684.6	48087.9	62798.4	77574.4	90892.8	103707	118909	134226
1379.5	2185.8	17576.6	32590.1	47818.2	62720.6	77487.2	90876.5	103855	118924	134358
1378.46	2266.03	17635.6	32659	47774.4	62732.5	77325.4	90653	103857	118951	134342
1377.41	2328.16	17670.2	32590.6	47574	62620.6	77211.1	90589.5	103871	118984	134430
1376.37	2406.69	17683.3	32644.3	47617.7	62487.3	76953.3	90544.3	104020	119048	134394
1375.32	2469.9	17678.5	32595.5	47679.6	62420.3	76968.1	90484.5	104005	119101	134387
1374.28	2547	17677.5	32588.2	47507.8	62448.4	76829.5	90441.1	103898	119013	134495
1373.23	2563.41	17747.6	32548.2	47565.6	62388.7	76827.2	90372.2	104051	119004	134413
1372.18	2609.96	17804	32660.5	47635.6	62468.7	76730.3	90352.5	103885	119115	134477
1371.14	2720.81	17848.4	32590.1	47587.8	62554.1	76753.8	90236.5	103937	118991	134431
1370.09	2840.94	17962.8	32806.8	47596.9	62471	76632.5	90363.7	103951	118914	134416
1369.04	2994.08	18079.1	32771.1	47746	62515.2	76731.9	90253.2	103991	119048	134414
1368	3175.99	18137.4	32837.6	47716.4	62450.1	76685.2	90242.6	103884	118939	134436
1366.95	3350.69	18183.3	32956.3	47690.9	62571.2	76546.8	90157.5	103982	119047	134426
1365.9	3562.26	18220.9	33001.1	47718.2	62558	76617.6	90253.9	103910	119094	134378
1364.85	3732.67	18272.1	33106.6	47629.9	62539.5	76546.6	90054.6	103990	118951	134303
1363.81	3977.6	18371.4	33073.1	47632.8	62435	76477	90176.3	103807	118916	134303
1362.76	4167.59	18439.8	33048.2	47741.2	62411.2	76523.4	90149.3	103920	118918	134402
1361.71	4371.16	18519.8	33188.5	47654.9	62492.8	76522.5	90174.9	103830	118990	134385
1360.66	4589.63	18625.7	33263.5	47639.6	62476	76445.8	90055.5	103859	118981	134405
1359.61	4802.18	18681.3	33288.5	47717.4	62432.5	76497.9	90057.6	103754	118960	134364
1358.56	5042.29	18816.9	33300.6	47872.3	62403.2	76374.1	90072.3	103976	119019	134445
1357.51	5406.36	19041.3	33505.7	47883.2	62395.5	76401.8	90097.9	103967	119030	134449
1356.46	5871.86	19430.5	33880	48238.4	62630.6	76413.9	90003.9	103904	119019	134406
1355.41	6509.98	20045.5	34510.1	48613.7	62740.7	76390.2	90002.4	103931	119018	134385
1354.36	7326.54	20918.1	35070.5	49156.7	63123.9	76612.2	90046	103976	118963	134444
1353.31	8475.13	22094.6	36380.9	49920.2	63644.4	76638.4	89977.5	103945	118873	134314
1352.26	9883.94	23608.3	37684.3	50790.5	64362.9	76861.7	90136.9	104011	119041	134347
1351.21	11605.2	25404.2	39375	52226.8	65040	77270.5	90249.2	103925	118883	134377
1350.16	13384.2	27598.3	41719.5	53694.8	66152.2	77829.1	90330.7	103954	118857	134494
1349.11	15263	29789.5	43670.9	55950.8	67169.5	78313.1	90446.6	103985	119013	134430
1348.06	17012.8	31827	45586.7	57710.7	68701.7	78969.7	90660	103836	119087	134414
1347.01	18478.9	33396.6	47302.7	59332.3	70129.9	79936.9	90781.1	103995	119012	134411
1345.96	19642.1	34404	48106.4	60405.7	71619.8	80738.4	91059.4	104076	118978	134362
1344.91	20516.4	34779	48855.6	61157.4	72513.9	81515.2	91310.4	104038	119020	134369
1343.85	21177.7	34667.7	48634.9	61412.1	73575.1	82177.6	91693.2	104032	118996	134480
1342.8	21720.2	34259.5	48531.2	61375.7	73907	82901.1	91935	103893	119009	134398
1341.75	22109.1	33859.6	48198.2	61107.3	74413.5	83330.7	92180.3	103987	118976	134357
1340.7	22491.2	33439.6	47897.8	61083.1	74358.7	83592	92337.1	103878	118946	134313
1339.64	22690.3	33195.3	47428.8	60691.7	74457	83870.2	92692.2	103915	118974	134345
1338.59	22710	33056.3	47243.2	60558.8	74421.8	84018.8	93115.8	103965	118976	134339
1337.54	22561.3	32985.3	47049.1	60328.9	74475.6	84165.9	93308.3	103854	118991	134330
1336.48	22274	32809.3	47267.8	60304.9	74435	84321.4	93556.7	103970	119065	134364
1335.43	21947.3	32636	46911.7	60174.1	74277.1	84325.9	93817.6	103997	119024	134367
1334.37	21546.1	32503.2	46618.4	59882.1	74268.5	84404.5	94094.5	104001	119063	134390
1333.32	21135.1	32355.6	46420.2	59924.7	74293.9	84505.9	94147.9	103848	118992	134391
1332.27	20621.7	32201.8	46574.1	59864.6	73954.7	84548.8	94345.5	103975	119069	134388
1331.21	19960.2	32061.6	46186	59889.1	73777.4	84449.5	94418.6	104031	118904	134396
1330.16	19246.7	31881.9	46024.7	59327.4	73944.9	84475.4	94574.5	103999	119047	134391
1329.1	18470.8	31677.9	45820.3	59247.3	73664.6	84535.4	94771.8	104014	118948	134468
1328.05	17706.5	31320.1	45486.6	59000	73435.9	84475.9	94924	103928	118873	134386
1326.99	16941.4	30959.6	45176.7	58718.7	72818.3	84251.7	94919.6	103998	118911	134414
1325.93	16192.4	30559.2	44894.9	58425.3	72980.6	84283.2	94895.3	104069	119023	134349
1324.88	15388.5	30092.1	44410.6	58226.8	72622.6	84201.1	95105	104022	118907	134358
1323.82	14509.5	29627.7	44271.5	57895.5	72602	83812.3	95152.6	104028	118958	134387
1322.77	13650.2	29125	43813.3	57676.9	72247.7	83809.9	95171.5	104159	119076	134433
1321.71	12792.7	28570.5	43249.8	57046.1	71549.4	83516.4	95215.5	104058	119093	134408
1320.65	11932.6	28028.6	42548.6	56888.2	71176	83295.5	95131.9	104098	119033	134434
1319.59	11089.1	27464.3	42101.9	56358.4	70987.2	82985.2	95024.9	104143	119080	134400
1318.54	10303.1	26883.1	41424.9	55660	70254	82605.6	94885.7	104051	118877	134360
1317.48	9597.79	26219.5	40982.9	55054.2	69808.4	82226.1	94653	104048	118961	134395
1316.42	8895.06	25557.3	40349.6	54824.5	69487.1	82036.7	94393.5	104071	118924	134414
1315.36	8251.45	25007.9	39940.2	54299.6	69220.8	81846	94360.4	104108	118995	134446
1314.31	7685.81	24444	39339.5	53740.7	68942.2	81622.8	94251.9	104182	119030	134391
1313.25	7103.93	23895.3	38855.3	53509.4	68553.9	81216.9	93999.8	104086	118935	134397
1312.19	6568.18	23376.1	38534.7	52960.9	68027.6	81015.2	93729.9	104113	118870	134354
1311.13	6041.87	22904.5	38055.1	52729.7	67606	80714.4	93693.4	103971	118975	134443
1310.07	5574.3	22474.9	37545.6	52344.2	67289	80398.1	93545.6	104008	118982	134443
1309.01	5133.13	22039	37111.5	51934.8	67025.3	80300	93304.6	104011	118940	134443
1307.95	4734.12	21641.9	36716.3	51497.4	66713.8	80100	93185.7	104094	118983	134423
1306.89	4416.89	21281.7	36332	51302.9	66459.1	79870.4	93054.3	103979	118944	134478
1305.83	4106.03	20877.8	35909.2	51008.2	66001.1	79730.1	92801	104051	118949	134445
1304.77	3832.69	20486.6	35448	50795.8	65637	79340.7	92678.6	104202	118998	134423
1303.71	3600.01	20092.7	35263.9	50158.6	65483.5	79071.8	92470.3	104063	118957	134460
1302.65	3377.39	19788.4	34824.3	49946.4	65284	78660.1	92387.5	104091	119100	134484
1301.59	3156.08	19499.6	34666.2	49572.1	64916.8	78634.6	92268.9	104097	119022	134419
1300.53	2943.1	19226.2	34267.8	49217.9	64639.8	78442.4	92066.2	104144	118860	134439
1299.47	2749.73	18965.9	33901.7	48874	64057.2	78186.5	91911.8	104015	119009	134361
1298.41	2593.81	18714.6	33658	48690.3	63777	77827.7	91612.6	103857	118943	134404
1297.35	2420	18493.8	33281.5	48384.5	63722.9	77784	91472.8	104155	118959	134414
1296.28	2291.86	18292.4	33177.4	48233	63570	77553.9	91386.7	104057	118997	134457
1295.22	2178.01	18064.5	33054.1	48047.6	63270.6	77271.6	91193.2	104015	119043	134447
1294.16	2100.46	17886.2	32793.6	47780.2	63220.1	77216.8	91008.8	104033	119025	134456
1293.1	2018.31	17707.6	32668.3	47686.9	62924.5	77106.9	90985.5	103917	119064	134509
1292.03	1975.4	17549.9	32519.4	47439.6	62639.5	76881.4	90903.1	103916	118977	134472
1290.97	1922.18	17403.7	32287.1	47250.5	62564.5	76640.4	90676	103926	119055	134559
1289.91	1870.66	17284.5	32153.4	47023.4	62325.6	76580.1	90713.4	104021	118940	134494
1288.84	1817.33	17234.6	32036.8	46990.3	62226	76546.6	90568.6	103967	119103	134636
1287.78	1733.82	17198	32155.8	46961.2	62149.4	76501.8	90516.7	104131	119224	134617
1286.72	1647	17160.8	32067.1	46896.1	62212.1	76433.1	90554.2	104176	119227	134701
1285.65	1635.66	17128.4	32076.9	46888.9	62243	76406.7	90527.3	104215	119211	134683
1284.59	1608.92	17104.7	32035.3	46770	62127.7	76397.3	90479.1	104142	119179	134729
1283.52	1598.36	17043	31867.6	46776.9	61908.5	76403.3	90420.1	104197	119229	134740
1282.46	1552.73	16971.2	31800.4	46554.2	61999.3	76314.9	90527.1	104005	119240	134786
1281.39	1502.73	16874.7	31761	46585	61725.6	76284.4	90398.6	104006	119257	134770
1280.33	1453.5	16859.4	31646.9	46542.1	61811.2	76136.9	90352.2	104216	119303	134789
1279.26	1381.5	16841.1	31586.2	46429.3	61815.7	76126.1	90255.8	104193	119333	134851
1278.2	1337.12	16812.1	31495.6	46358.4	61820.2	76146.2	90275.4	104318	119505	134855
1277.13	1355.02	16779.5	31496.9	46401.2	61645.3	76125.5	90271.8	104315	119589	134980
1276.07	1365.91	16723.1	31436.3	46274.6	61620	75957.1	90270	104311	119490	134922
1275	1373.87	16660.2	31439.7	46219.7	61777.5	76058.9	90271.7	104263	119466	134977
1273.93	1359.62	16587.9	31261.7	46298.4	61629.1	75928.5	90182.6	104260	119470	135003
1272.87	1336.97	16494.6	31316.4	46193.8	61568.6	75952.9	90218.2	104389	119492	134986
1271.8	1301.87	16450.8	31332.7	46133	61402.7	75867.6	90228.9	104300	119448	134983
1270.73	1250.49	16442	31383.1	46110.1	61396.8	75758.4	90219.9	104264	119457	134978
1269.66	1231.13	16419.4	31286.3	46115	61331.1	75875.5	90228.8	104338	119396	135028
1268.6	1203.22	16391.3	31185.3	45978.7	61421.8	75739.7	90114.8	104351	119425	134983
1267.53	1199.42	16418.2	31188.8	45961.7	61308.7	75764.1	90129.1	104353	119497	134911
1266.46	1203.37	16460	31220	45956.8	61260.6	75763.1	90143.3	104371	119429	134939
1265.39	1203.82	16444.2	31140.3	46041.3	61340.7	75692	90004.5	104123	119358	134842
1264.32	1222.72	16411.8	31190.7	46016.4	61262.8	75637.7	89983.1	104250	119332	134858
1263.26	1209.48	16403.7	31213.3	45862.3	61221.8	75607.3	90011.6	104103	119404	134899
1262.19	1177.5	16396.1	31148.6	45801.7	61208.8	75756.6	90000.9	104076	119397	134838
1261.12	1176.05	16342.6	31039.2	45788.8	61167.8	75597.1	89997.3	104161	119301	134802
1260.05	1160.11	16275.9	31002.3	45762	61058.5	75653.7	90038.2	104140	119214	134726
1258.98	1149.88	16261.6	31016.4	45699.4	61136.7	75565.8	89816.1	104086	119215	134731
1257.91	1154.95	16219	31000.7	45851.4	61048.4	75559.3	89968.8	104178	119212	134723
1256.84	1179.09	16135.1	31017	45917.9	61128.4	75485.5	89924.4	104023	119151	134664
1255.77	1192.84	16108.6	30901.3	45718.4	60926.3	75424.4	89936.8	104022	119226	134712
1254.7	1193.23	16113.3	30736.8	45824.6	60932.6	75370.2	89865.8	103991	119116	134682
1253.63	1188.79	16067.1	30853.1	45726.4	60879.5	75352.6	89837.4	104153	119204	134637
1252.56	1182.64	16023.6	30784.3	45594.4	60835.1	75396.5	89716.8	104068	119224	134654
1251.48	1149.32	15993	30832.4	45508.2	60832.7	75374.6	89676	104061	119191	134579
1250.41	1117.93	15987.8	30876.3	45471.5	60795.3	75330.3	89759.4	104017	119102	134620
1249.34	1096.05	15938.6	30663.1	45480.5	60798.2	75342	89688.4	104226	119170	134533
1248.27	1078.27	15897.4	30636.9	45344.8	60780.1	75251.6	89630	103983	119124	134557
1247.2	1052.84	15860.5	30347.3	45369.6	60630.8	75106.6	89631.7	103997	119139	134499
1246.13	1061.97	15808.1	30406.1	45283.5	60604	75157.5	89607	104084	119062	134509
1245.05	1061.53	15729.8	30486.1	45252.9	60652.4	75165.1	89569.8	104044	119047	134551
1243.98	1048.18	15688.4	30426	45214.3	60552.2	75078.9	89582.2	104064	119008	134509
1242.91	1018.36	15642	30270.4	45177.8	60551.6	75111.6	89555.7	103965	118923	134501
1241.83	997.554	15594.6	30373.7	45167	60615.6	75085.6	89465.4	103995	118872	134442
1240.76	977.962	15590.7	30273.3	45049.3	60438.6	75047	89559.2	103978	119024	134433
1239.69	955.613	15597.1	30304.5	45105.9	60502.7	75096.5	89515	103920	118916	134510
1238.61	943.267	15552.3	30274.2	45144.6	60365.9	75115.2	89398.3	103950	118927	134604
1237.54	944.603	15514.2	30305.3	45046.7	60365.3	75048.7	89497.4	103947	119041	134542
1236.46	919.778	15464.6	30283.4	44978.6	60424.1	74975.2	89428.4	103943	119042	134502
1235.39	914.779	15454.1	30157.7	44904.6	60325.8	74949.3	89361.3	104001	119007	134510
1234.32	892.758	15397.1	30167.7	45032.2	60276.4	74970.8	89502.7	103861	118976	134441
1233.24	878.795	15365.6	30230.6	44910.8	60450.3	74982.5	89336.6	103863	118963	134476
1232.17	883.149	15406.7	30164.3	44941.5	60298	74980.2	89515.1	103772	118884	134397
1231.09	864.841	15393.9	30197.5	44810.3	60252.1	74973.8	89260.7	103894	119020	134366
1230.01	826.766	15361.3	30241.3	44874.6	60270.7	74886.5	89433.9	103773	118854	134296
1228.94	793.68	15326.5	29967.6	44863.9	60271.9	74821.5	89435.7	103690	118825	134356
1227.86	764.132	15266.5	30007.2	44855.1	60111	74843	89389.8	103732	118885	134294
1226.79	794.071	15243.1	30029.8	44773.3	60202.8	74762.7	89407.4	103740	118921	134270
1225.71	779.264	15220.9	30025	44808	60136.1	74915.2	89381	103788	118956	134357
1224.63	793.41	15254.1	29910.1	44852.6	60320.1	74737.4	89345.7	103763	118992	134412
1223.56	806.192	15299.2	30044.8	44839.9	60312.6	74820.2	89305.1	103926	119027	134334
1222.48	805.061	15334.8	30063.2	44839	60334.6	74843	89322.8	103952	119063	134327
1221.4	781.683	15338.9	30043.5	44863.8	60302.7	74740.5	89425.1	103816	118909	134386
1220.32	753.046	15344	30032.3	44874.8	60345.6	74846.9	89384.5	103623	118795	134378
1219.25	741.226	15310.2	30046.5	44881.8	60332.8	74914.2	89469.2	103682	118863	134302
1218.17	766.435	15257.4	30016.2	44827.7	60340.9	74824.3	89391.6	103875	118857	134391
1217.09	755.513	15232.2	29990.3	44779.5	60154.3	74804	89366.9	103787	118765	134405
1216.01	758.877	15251.7	29934.7	44818	60058.1	74733.6	89266.5	103759	118666	134318
1214.93	784.49	15229	29961.5	44795.5	60073.2	74755	89247.1	103704	118809	134319
1213.85	819.653	15223.2	29988.3	44826.2	59966.6	74873.8	89326.4	103760	118803	134277
1212.77	815.288	15163	30131.1	44693.3	60131.1	74753.4	89245.4	103945	118802	134317
1211.69	786.919	15134.6	29993.3	44739.7	60146.2	74848.4	89268.3	103585	118675	134291
1210.62	741.595	15091.4	29975.8	44738.9	60202.9	74741.9	89301.7	103609	118796	134312
1209.54	703.057	15061.9	29947.7	44771.5	60103.3	74723	89157.4	103555	118728	134283
1208.46	674.165	15052.3	30014.5	44729.3	60059.3	74662.5	89187.4	103654	118691	134329
1207.37	665.675	15100.1	29999.1	44754	60098.7	74654.7	89238.4	103662	118664	134219
1206.29	671.341	15109.7	29880.4	44778.7	60101.6	74751	89175.1	103795	118730	134301
1205.21	695.952	15150.7	30018.8	44840.7	60146.1	74784.9	89292.9	103715	118792	134331
1204.13	721.244	15130.1	29889.6	44778.9	60058.8	74772.9	89154	103694	118764	134318
1203.05	724.453	15127.8	29899.5	44776	60162.2	74820.6	89183.9	103693	118704	134319
1201.97	678.358	15114.6	29863	44777.1	60074.9	74678.2	89398.2	103829	118691	134261
1200.89	631.086	15090.6	29826.6	44878.3	60164.5	74734.2	89282.2	103629	118698	134213
1199.81	599.586	15038.2	29969.1	44957.9	60113.6	74848.4	89275.2	103467	118639	134230
1198.72	555.433	15001.8	29978.9	45045.4	60149.4	74890.5	89289.2	103481	118570	134217
1197.64	487.759	14937.3	30014	45107.2	60283.9	75010.2	89338.3	103350	118471	134135
1196.56	447.633	14897.4	30116.3	45173	60203.5	74992.6	89271.6	103207	118478	134081
1195.48	409.935	14810.6	30042	45203.4	60301.6	74982	89420.7	103257	118349	133975
1194.39	384.658	14794.4	30014	45367.3	60259.4	75220.6	89389	103106	118068	133924
1193.31	388.687	14802.7	30135.2	45501.6	60366	75151.8	89329.3	102837	117949	133817
1192.23	473.171	14854.2	30002.1	45449.5	60479.6	75222.8	89350.3	102778	117871	133814
1191.14	638.22	14995.5	30163.1	45675.9	60636.3	75389.3	89588.7	102970	118159	133862
1190.06	843.61	15175.4	30303.2	45765	60748	75598.6	89599.1	103290	118407	134117
1188.98	1078.55	15374	30417.9	45716.8	60934	75655.7	89739.2	103448	118509	134181
1187.89	1304.99	15597.9	30702.7	45872.5	60941.9	75718.2	89698.7	103563	118733	134373
1186.81	1483.46	15764.2	30825.7	45820.4	60856.3	75688	89800.2	103647	118907	134517
1185.72	1658.02	15934.6	30776.5	45782	61090.6	75814.2	89950.6	103837	118976	134664
1184.64	1754.54	16069.3	30798.7	45884.7	61055.2	75795.1	90013.4	103966	119158	134746
1183.55	1781.64	16213.2	31079	45967.7	61301.4	76033	90086.7	104316	119407	135017
1182.47	1789.05	16392	31292	46219.1	61445.6	76214.3	90457.6	104582	119776	135352
1181.38	1719.41	16535	31397.9	46358.8	61582.8	76461.7	90585	104650	119910	135591
1180.29	1601.92	16663.7	31591.9	46437.7	61747.6	76464.6	90768.4	105010	120270	136034
1179.21	1458.39	16740.3	31678.9	46506.9	61857.1	76664.9	91142.3	105363	120588	136343
1178.12	1273.88	16715.3	31499.6	46491.9	61890.6	76699.5	91182.1	105522	120871	136628
1177.03	1128.56	16619	31469.3	46334.1	61696.3	76431.8	91053.9	105571	120990	136866
1175.95	970.367	16451.8	31260.8	46154.9	61427.9	76340.8	90817.5	105266	120931	136828
1174.86	850.052	16267.5	31134.1	46055.9	61337.2	76121.5	90582.9	104903	120671	136521
1173.77	764.624	16007	30856.7	45767.4	61244.9	75840.2	90287.2	104793	120272	136128
1172.69	685.788	15784.2	30694.6	45543.5	61068.1	75559.1	90108.7	104612	120041	135830
1171.6	617.979	15597.5	30534.6	45505.3	60758.7	75439.4	89935.5	104431	119792	135569
1170.51	560.476	15437	30274.2	45181.9	60604.5	75205.3	89802.5	104183	119588	135236
1169.42	484.617	15276.2	30156.2	45087.1	60533.1	75094	89591	103966	119421	134992
1168.33	437.891	15176.4	30023.6	45060.7	60416.8	74940	89517.5	103987	119210	134879
1167.24	420.479	15122.8	29935	44819.6	60297.3	74965.2	89475.5	103935	119108	134634
1166.16	421.89	15096.5	29974	44814.7	60163.9	74977.9	89358.4	103787	118883	134609
1165.07	412.399	15060.6	29998.3	44844.9	60161.5	74908.1	89272.8	103727	118939	134472
1163.98	438.295	15107.2	30079.1	45011.7	60181.4	74920.9	89445.3	103745	118909	134449
1162.89	445.222	15142.5	30051.1	44891.7	60285.7	74877.2	89344	103784	118813	134419
1161.8	440.575	15184.5	30008.5	45027.2	60321.1	75063.4	89438	103614	118775	134399
1160.71	440.047	15221.2	30070.4	45065.2	60383.9	75073.4	89451.8	103696	118774	134423
1159.62	411.689	15260.6	30149	45159.6	60310.9	75084.7	89287.8	103584	118729	134359
1158.53	394.207	15283.3	30187.8	45205.3	60492.4	75111.2	89341.7	103637	118794	134352
1157.44	395.556	15317.1	30228.8	45463.4	60577.6	75276.5	89559.3	103634	118855	134393
1156.35	401.722	15363.3	30394.9	45629.8	60746.9	75459.7	89573	103751	118714	134314
1155.25	429.055	15437.9	30527.6	45860.3	60991.8	75600.2	89550.2	103762	118784	134250
1154.16	445.632	15520	30731.2	46205.7	61284.6	75840.9	89689.3	103704	118644	134374
1153.07	464.23	15678.5	30811.6	46659.9	61659.8	76139.2	89962.3	103566	118717	134287
1151.98	472.426	15885.1	31167.2	47059.4	62125.9	76625.7	90087.3	103622	118803	134310
1150.89	420.884	16105.7	31472.7	47488	62454.3	77032.2	90271.4	103698	118716	134323
1149.8	386.442	16330.2	31663.3	48118.7	63029.9	77475.7	90464.1	103614	118714	134264
1148.7	356.26	16543.1	32047.8	48712.2	63521.1	77984.9	90941.9	103553	118634	134298
1147.61	330.235	16717.6	32392.4	49262.6	63988	78488.4	90977.9	103661	118657	134265
1146.52	323.779	16856.5	32757.8	49641.7	64345	78979.3	91288.6	103585	118666	134332
1145.42	316.71	16931.6	32833.4	49911.8	64768.7	79349.2	91381.9	103610	118747	134256
1144.33	310.728	17038.8	32963.2	49944.7	64667.5	79479	91567.2	103672	118758	134309
1143.24	306.476	17064.1	32845.2	49853.2	64628.1	79489.3	91505.7	103701	118579	134329
1142.14	267.878	17005.6	32833.4	49602.5	64485.8	79344.7	91482.5	103654	118587	134274
1141.05	268.839	16915	32586.4	49285.8	64035.2	79042.5	91283.9	103607	118591	134258
1139.95	241.663	16755.8	32358.2	48825.6	63564.1	78815.8	91272.9	103630	118558	134208
1138.86	269.275	16577.1	32015.8	48186.9	63204.6	78383.6	91100.4	103571	118587	134173
1137.77	279.574	16404.4	31546.6	47635.9	62730.5	77854.4	90843	103712	118523	134254
1136.67	280.206	16244.8	31179.4	47193.8	62205.2	77469.1	90583.9	103476	118622	134214
1135.57	284.141	16130.8	30970.5	46664.5	61800	77029.3	90399.6	103503	118584	134254
1134.48	314.386	15985.7	30705.4	46234.4	61538.7	76602	90211.9	103559	118558	134210
1133.38	319.956	15860.8	30565.2	45798.6	61154.3	76281.6	89902.8	103391	118533	134302
1132.29	349.986	15752.7	30348.2	45690.7	60853.9	75986	89723.9	103629	118534	134269
1131.19	382.232	15651.9	30162.4	45460.7	60531.4	75680.9	89713.2	103544	118703	134253
1130.1	438.758	15538.7	30126.2	45321.9	60520.2	75497.7	89489.3	103467	118640	134283
1129	437.282	15435.8	30102.5	45173.5	60444.1	75251.7	89407.7	103504	118543	134264
1127.9	462.752	15340.4	29956.3	45114.2	60251.8	75106.9	89281	103485	118519	134307
1126.8	480.988	15244.9	29994.9	44892.3	60139.9	75058	89137	103472	118612	134275
1125.71	524.676	15179.8	29896.5	44928	59998.9	74984.4	89202.6	103317	118707	134247
1124.61	568.378	15171.1	29812.7	44803	60057.9	74890.4	89162.6	103356	118550	134213
1123.51	656.468	15183.4	29913.5	44819.4	60111.8	74870.2	89333.7	103437	118581	134196
1122.41	796.981	15236	29999.8	44864.7	60109.3	74934.6	89073.9	103562	118638	134282
1121.32	946.266	15324.5	30092.2	44809.5	60195.5	75018.2	89269.2	103569	118647	134337
1120.22	1142.6	15472.3	30271.6	44988.3	60276.6	74998	89379.7	103414	118679	134226
1119.12	1426.33	15665.1	30382.6	45178.6	60443	75092.5	89339.7	103397	118538	134232
1118.02	1781.35	15956	30816.8	45548.8	60628.1	75167.8	89363.6	103502	118726	134311
1116.92	2247.93	16304.2	31012.6	45796.9	60929	75248.5	89392.7	103521	118665	134236
1115.82	2795.22	16727.9	31481.6	46046.9	61146.3	75522.9	89582.6	103568	118512	134261
1114.72	3444.04	17232.6	31954.6	46457.2	61486.3	75738.6	89684.2	103555	118677	134349
1113.62	4099.29	17758.9	32555.8	46834.4	61969.3	75917.3	89721.9	103578	118657	134347
1112.52	4665.62	18272.3	33049	47503.2	62121.5	76096	89652.4	103491	118672	134305
1111.42	5147.61	18627.6	33273.1	47596.1	62500.2	76346.8	89857.6	103508	118704	134317
1110.32	5439.42	18720.4	33304.6	47857.1	62602.8	76333.1	90033.3	103377	118675	134353
1109.22	5490.88	18608.7	33288.5	47812.8	62361.3	76350.8	90060.5	103352	118704	134312
1108.12	5261.52	18223.7	32891.9	47290	62061.9	76104.1	89851.3	103571	118653	134371
1107.02	4822.78	17754.6	32549.3	47004.7	61871.6	76051	89825	103562	118710	134381
1105.92	4206.21	17245.1	32208.8	46480.3	61392.1	75810	89733.2	103755	118676	134358
1104.81	3498.92	16783.7	31616.3	46243.5	61154.4	75560.8	89782.8	103764	118677	134474
1103.71	2814.59	16429.9	31160.5	45881.5	60913.4	75392.1	89620.4	103713	118815	134541
1102.61	2239.48	16140	30892.8	45656.5	60791.5	75307.9	89620	103777	118834	134571
1101.51	1817.81	15934.9	30740.9	45607	60861.9	75241.3	89638.6	103860	119068	134572
1100.41	1521.07	15853.4	30814.2	45522.9	60685.8	75315	89705.4	103865	119125	134765
1099.3	1352.78	15888.3	30740.9	45706.6	60926.2	75418.5	89825.7	104025	119157	134895
1098.2	1305.8	16056	30925.6	46009.6	61067.9	75725.9	89932	104154	119410	135131
1097.1	1353.29	16311.2	31304.2	46204.7	61793	75993.8	90119.3	104127	119646	135236
1095.99	1562.5	16719.4	31754.9	46632.7	62518.3	76237	90568.2	104632	119970	135599
1094.89	1895.65	17246.4	32193	47204.9	63243.7	76814.5	91022.1	104969	120427	136117
1093.78	2341.85	17931	33010.4	47873.1	63969.3	77389.1	91668.5	105506	121095	136712
1092.68	2859.88	18822.1	34011	48995.1	64695	78456.4	92404.1	106234	122087	137584
1091.58	3511.49	19926.2	35095.7	50322.6	65420.9	79490.8	93376.8	107264	123300	138922
1090.47	4283.01	21214.8	36373.7	51630.3	66613.7	80892.7	94650.1	108584	124924	140630
1089.37	5115.34	22616	37892.2	53248.9	68179.4	82535.6	96361.4	110273	127038	142809
1088.26	6071.96	23992.7	39336	55049.6	69910.7	84416.7	98204.3	112329	129338	145308
1087.16	7063.17	25267.3	40890.4	56576.5	71415.7	86013.4	100086	114360	131794	147816
1086.05	7989	26250.4	41853	57751	72762.3	87686.8	102247	116754	134109	150572
1084.94	8761.53	26950.1	42539.4	58673.4	73613.3	88977	104072	118606	136107	153003
1083.84	9243.75	27299.4	42784.9	59305.3	74369	90242.1	105455	120070	137271	154890
1082.73	9490.86	27351.7	43139.3	59352.9	74500.7	90876.4	106461	121064	137495	155426
1081.63	9431.79	27156.5	42960.7	58972.3	74342.5	90844.7	106431	120941	137129	155068
1080.52	9112.08	26709.9	42442.8	58566.9	73510.1	90433.6	105933	120316	136175	153780
1079.41	8586.76	26062.3	41458	57810.4	72625.7	89499.6	104925	118646	134237	151996
1078.3	7910.23	25290.9	40716.4	56674.2	71716.1	88333	103228	116494	132253	149579
1077.2	7127.96	24357.2	39600.9	55381.1	70385.4	86934	101454	114421	130456	147256
1076.09	6336.8	23362.7	38588.6	54292	69524.2	85278.3	99504.2	112169	128167	145063
1074.98	5548.39	22398.3	37564.4	53437.2	68062.4	83609.6	97757.6	110278	126179	142875
1073.87	4850.9	21505.8	36472.9	52003.7	66894.1	82560.3	96227.9	108447	124393	141008
1072.76	4261.12	20745	35550.2	51134.5	65951.2	81391	94928.4	107148	122893	139279
1071.66	3773.55	20010.9	34981.2	50267.5	65113.5	80406.1	93740.9	106398	121806	138144
1070.55	3409.79	19431.1	34324.2	49483.3	64440.2	79620.5	93074.8	105667	120899	137132
1069.44	3139.83	19050.9	33780.3	49103.7	63826.4	78886.7	92573.5	105155	120449	136402
1068.33	2929.9	18792.3	33441.9	48572.9	63469.7	78385.7	91986.6	104936	120147	135882
1067.22	2793.08	18632.4	33191.9	48272.2	63172.3	77953.8	91550.8	104528	119885	135595
1066.11	2703.26	18601.2	32927.6	47923.7	62821	77480.3	91457.5	104546	119617	135293
1065	2642.58	18496.5	32706.5	47868.2	62736.6	77262.3	91114.3	104616	119590	135313
1063.89	2643.65	18326.7	32590.1	47397.5	62394	76913.4	90959.5	104325	119420	135069
1062.78	2627.19	18071.3	32529.1	47196.7	62189.9	76698.3	90729.5	104271	119476	135044
1061.67	2608	17781.5	32211.8	46911.8	61970.7	76442.8	90602.2	104323	119381	135004
1060.56	2563.09	17535.9	32085.4	47002	61839.4	76321.1	90534.9	104147	119308	134980
1059.45	2548.54	17350	31981.4	46738.3	61726.7	76169.7	90387.2	104148	119254	134904
1058.33	2487.4	17218.2	31853	46599.1	61673.1	76080.5	90360.9	104101	119191	134841
1057.22	2451.8	17107.6	31685.7	46436.9	61491.3	76118.1	90068	103823	119146	134729
1056.11	2390.43	16962.7	31743.7	46527.1	61515.3	75933.2	90057.2	103837	119014	134620
1055	2380.36	16831.3	31496.6	46168.2	61498.8	75873.7	89996.8	103743	119010	134628
1053.89	2332.32	16728.2	31571	46136.1	61340.7	75725.3	89991.2	103734	119000	134589
1052.77	2231.57	16601.8	31457.1	46146.1	61255.2	75742.8	90031.6	103693	118911	134539
1051.66	2129.86	16440.1	31310.5	46091.1	61070.3	75633.5	89793.7	103828	118818	134405
1050.55	2048.92	16339.8	31352.2	45879.6	60853.5	75537.7	89699.3	103540	118740	134407
1049.43	1944.14	16260.7	31095.2	45736.9	60953.3	75456.9	89715.8	103563	118615	134319
1048.32	1876.02	16165.2	30965.1	45800.3	60883.1	75347.7	89752.9	103668	118653	134397
1047.21	1802.71	16092	30896.4	45707.3	60860	75279	89617.6	103619	118640	134398
1046.09	1769.36	16058.5	30821.6	45551.4	60705.7	75296.5	89569.3	103741	118773	134350
1044.98	1703.81	15990.7	30652.8	45427.9	60580	75155.2	89526.2	103548	118739	134369
1043.86	1626.4	15877.1	30629.2	45342.7	60439.2	75140.4	89593.9	103649	118664	134412
1042.75	1519.29	15697.8	30607.6	45259.3	60387.7	75020.7	89421.3	103447	118854	134439
1041.63	1417.64	15535.8	30340.9	45162.7	60230.2	74911.7	89267.4	103528	118708	134369
1040.52	1321.13	15367.7	30133.6	45018.4	60230.8	74829.8	89319.8	103419	118658	134281
1039.4	1169.86	15210.6	30038.6	44864.7	60060	74811	89220.5	103423	118654	134176
1038.29	984.441	15051.5	29919.1	44716.8	59921.1	74707.6	89148.6	103288	118508	134175
1037.17	826.919	14917.2	29820.2	44749.8	59821	74507.4	88989.8	103322	118437	134149
1036.06	666.554	14731.5	29706.9	44603.9	59670.4	74465.9	89202.2	103124	118245	134081
1034.94	522.843	14518.2	29426.5	44439	59491.4	74290	89052	102930	118203	134039
1033.82	382.048	14275.5	29448	44302.7	59399.8	74177.3	88906.9	102767	117981	133956
1032.71	291.502	14047.8	29186.1	44155	59073.2	73998.9	88840.2	102667	117993	133854
1031.59	198.643	13848.6	29205.6	44049.2	58938.1	73885	88639.1	102294	117618	133718
1030.47	77.2216	13723.6	28994.7	43964.4	58833.2	73756.4	88507.9	102232	117593	133597
1029.35	13.1284	13725.3	28902.2	44041.3	58829.1	73647.9	88543.3	102241	117491	133559
1028.24	25.9868	13825	28905.4	44023.1	58870.2	73802.5	88604.1	102474	117588	133659
1027.12	57.6651	13951.1	28994.2	43879.4	58961.6	73844.4	88622.5	102725	117853	133715
1026	94.7823	14113	29123.6	43982.8	59059.7	74039.1	88673.1	102771	117967	133853
1024.88	97.1594	14252.4	29299.8	43981.7	59079	74098.4	88657.5	102972	118196	133967
1023.76	104.128	14292.7	29252.1	44140.1	59177	74141.5	88818.5	102961	118251	133954
1022.64	62.7651	14292.3	29198.2	44015.6	59325.2	74061.2	88896.2	103086	118301	134103
1021.52	27.4752	14252.8	29262.4	44058.1	59332.7	74108.3	88912.8	102990	118380	133993
1020.4	54.5813	14282	29119.1	44026.6	59294.9	74187.6	88718.8	103064	118247	134047
1019.29	114.873	14360.1	29360.2	44076.7	59391.1	74163.6	88806.7	103265	118264	134135
1018.17	193.706	14453.4	29324.7	44121.1	59375.1	74299.1	88821.6	103244	118412	134117
1017.05	255.259	14571.5	29480.2	44222.4	59441.1	74288.5	88936.5	103325	118353	134163
1015.92	286.638	14681.5	29463	44194.6	59666	74421.2	88861.5	103206	118534	134179
1014.8	323.196	14749.8	29577.8	44385	59621.5	74502.9	89032.3	103407	118586	134239
1013.68	361.456	14810	29820.6	44582.8	59777.7	74540.5	89257.3	103490	118665	134396
1012.56	393.961	14868.4	29673.2	44674.4	59754.9	74698.4	89360.2	103626	118753	134532
1011.44	432.36	14949.1	29958.5	44815.3	59936.2	74794.8	89488.4	103888	118889	134635
1010.32	403.202	15046.6	30034.6	44925.7	60164.1	75038.2	89782.6	104208	119213	134798
1009.2	392.848	15114.7	30114.6	44884.6	60241.5	75115.7	89954.7	104399	119126	134874
1008.08	306.213	15108.9	30160.1	44953.4	60272.1	75229.3	90137	104444	119137	135021
1006.95	201.871	15079.1	29887.1	44870.6	60230.9	75267.9	90154.9	104506	119272	135086
1005.83	108.053	15016.3	30042.2	44840.8	60198	75278.5	90235.4	104300	119283	135058
1004.71	87.1445	14882.8	29811.9	44741.1	60048.2	75156.9	90109.4	104030	119080	135065
1003.59	71.5627	14745.1	29597.9	44556.2	59980.2	74920.3	89880.3	103878	119055	134854
1002.46	78.5086	14614.2	29511.7	44433.8	59920.7	74798.8	89717.2	103614	118848	134720
1001.34	12.5751	14501.8	29387	44296.4	59767.7	74573.1	89381.7	103534	118784	134619
1000.21	-44.2459	14396.9	29252.3	44191.2	59526.4	74441	89151.2	103353	118559	134419
999.091	-128.159	14294.8	29162.1	44019.8	59453.6	74346.3	89045.9	103248	118288	134422
997.967	-181.468	14248.2	29195.6	44050.7	59290.8	74086.2	88952.4	103127	118313	134299
996.842	-212.038	14223.2	29139.9	43828.4	59221.4	74165	88933.4	103208	118267	134072
995.718	-212.812	14179.4	28997.3	43857.5	59223.8	74141.1	88826.4	103130	118214	134082
994.593	-213.902	14124.5	29040.8	43926.3	59071.1	74111.9	88804	102986	118159	134000
993.468	-208.988	14074.7	28985.2	43775.9	59078.5	74001.4	88697.2	102983	118181	133904
992.342	-258.439	14002.7	28962	43682.2	59090.9	73905.5	88622.4	102771	118112	133902
991.217	-307.843	13946.1	28920.6	43769.8	59088.2	73845.7	88753.7	102783	118062	133854
990.091	-330.625	13912.8	28883.3	43653.5	58985.7	73780.6	88599.6	102801	118109	133906
988.965	-305.368	13915.5	28684.2	43624.1	58911.5	73759.4	88518.2	102786	118015	133818
987.839	-280	13937.3	28855.2	43738.1	58933.8	73902.1	88465.5	102799	118064	133866
986.712	-244.428	13999.1	28900.7	43682.2	58979.5	73888.9	88643.9	102862	118223	133874
985.585	-201.814	14060.1	28804.8	43700	58988.5	73911.7	88511.9	102753	118298	133919
984.458	-176.468	14100	28913	43713.9	59185.6	73945.1	88498	103094	118325	133949
983.331	-169.017	14096.9	28908	43650.5	59084.8	73802.8	88576.8	103104	118331	133949
982.204	-166.025	14088.4	28882.8	43670.1	59128.7	73884.1	88599.9	103013	118268	133950
981.076	-152.159	14059.9	28910.1	43682.2	59062.8	73869.6	88555.7	102881	118288	133932
979.948	-139.182	14033.3	28884.9	43745.1	59088.4	73887.1	88683.2	102936	118249	133913
978.82	-151.028	13983.6	28916.3	43745.8	58981.1	73876.5	88704.6	102972	118203	133884
977.691	-160.475	13936.4	28810.4	43673.1	59098.1	73762.4	88571.1	102937	118080	133920
976.563	-186.23	13887.2	28938.5	43613.6	59004.1	73830.3	88540.4	102741	118058	133897
975.434	-219.046	13860.3	28885.1	43661.4	58930	73835.7	88452.4	102796	118085	133888
974.305	-254.63	13785.1	28799.5	43656.4	58819.4	73705.7	88426.7	102754	117927	133740
973.175	-305.179	13697.2	28861	43625.2	58826.8	73652.7	88377.5	102700	117972	133784
972.046	-328.452	13617.5	28823.8	43627.8	58759.4	73609	88308.1	102477	117888	133723
970.916	-367.094	13573.7	28681.7	43472.4	58685.5	73637	88270.7	102378	117948	133632
969.786	-359.072	13557.9	28578.1	43533.3	58599.9	73574.8	88337.6	102371	117710	133508
968.655	-325.84	13585.5	28595.3	43522.8	58607.3	73476.8	88337.1	102312	117561	133558
967.525	-281.873	13692.7	28622.6	43655.1	58616.3	73616.3	88395.5	102565	117835	133659
966.394	-196.824	13853.4	28871.3	43749.8	58850.8	73784.9	88484.1	102811	118079	133837
965.263	-126.199	13973.5	28958.9	43748.6	59000.7	73901.7	88631.5	102932	118205	133911
964.131	-93.4501	14061.3	28823	43862	59039.5	73927	88580.6	103001	118220	133975
963	-33.9161	14098.8	28930.7	43780	59073.2	73977.4	88682.5	102930	118253	133956
961.868	-37.9279	14126.7	28976	43775	59140.1	73968.2	88636.7	102990	118305	133987
960.736	-19.9497	14144.9	28894.5	43809.5	58985	74017.3	88669.7	103024	118388	134070
959.604	-33.5633	14152.6	28992.1	43778.2	59048.6	73974.9	88689.3	102988	118272	134012
958.471	-51.0378	14162.4	29023.2	43953.4	59080.7	74037.2	88740.8	102986	118231	134058
957.339	-57.234	14156.6	29038.3	43901.5	59144.2	74037.3	88718.5	103041	118417	134057
956.206	-56.4425	14135.3	28948.8	43819.6	59071.9	74100.9	88795.1	103170	118254	134020
955.072	-60.053	14124	29078.4	43810.9	59090.7	74002.9	88707.3	103054	118318	133995
953.939	-51.5674	14089.9	29063.3	43850.9	59175.7	73942.1	88748.7	103084	118371	134042
952.805	-63.8718	14123.7	28977.9	43782.2	59057.2	73968.6	88684.5	103016	118375	134078
951.671	-63.6096	14153.2	29069.2	43876.5	59191.7	74029.5	88828	103314	118484	134035
950.537	-59.1198	14149.1	28963.7	43822.8	59106.3	73972.6	88834.1	103267	118437	134076
949.403	-65.6668	14159.6	29033	43825.3	59103.6	74016.3	88773.3	103208	118378	134161
948.268	-65.0586	14112.5	28999.8	43816.6	59157	74008.4	88596.9	103088	118428	134073
947.133	-64.7068	14061.6	29054.9	43869.6	59205.5	74115.4	88705.1	102885	118370	134078
945.998	-81.9318	14037.5	28885.4	43782.2	59113.5	74070.5	88669.4	103068	118359	134092
944.863	-135.406	13991.7	28994.6	43715.5	59020	73929.1	88792.7	103027	118471	134090
943.727	-155.949	13998.5	29047.7	43805.9	59175.7	74034.8	88775.4	103111	118376	134092
942.591	-180.744	14016.6	29040.6	43888.9	59024.4	74091.6	88813.3	103247	118398	134069
941.455	-155.748	14048.9	29063.6	43882	59046.4	74085	88795.9	103223	118418	134102
940.319	-136.467	14114.2	29030.5	43847	59109.7	74166.8	88835.5	103138	118397	134213
939.182	-112.259	14123.7	29069.5	43875.7	59154.8	74213	88829.8	103266	118460	134239
938.045	-75.4984	14140.4	29232.6	44009	59234.5	74157.5	88782.4	103295	118501	134212
936.908	-39.7029	14146	29115.4	43912.4	59170.7	74141.6	88842	103273	118571	134225
935.771	-6.53304	14136.2	29114.3	43825.1	59224	74061.1	88883.1	103352	118465	134219
934.633	16.8507	14114.3	29171.2	43851.9	59204.7	74132.3	88867.5	103171	118530	134249
933.495	2.08956	14117.9	29114.1	43893.5	59233.2	74152	88850.1	103185	118534	134149
932.357	14.6932	14119.1	29147	43931.5	59253.5	74125.6	88802.8	103323	118539	134145
931.219	-21.8212	14132.3	29001.8	43816.3	59249	74132.2	88949	103215	118520	134101
930.081	-74.3425	14120.6	29026.7	43885.9	59165.5	74055.7	88905	103080	118625	134175
928.942	-81.2133	14112.9	29129.6	43901.4	59268.1	73975.3	88936	103188	118350	134146
927.803	-71.6536	14115.3	29010.5	43926.2	59192.8	73946.3	88895.3	103166	118407	134182
926.664	-39.8185	14159.3	28883.5	43936.1	59223	74075.3	88697.9	103187	118463	134181
925.524	-19.1145	14167.6	29074.3	44042.9	59175.7	74175.3	88810.7	103288	118573	134181
924.384	-29.5573	14170.3	29111.1	43914.8	59240.4	74152.9	88893.4	103161	118739	134184
923.244	-32.391	14155.8	29147.9	43989.9	59262.2	74146.2	88812.7	103320	118587	134265
922.104	-45.2576	14166.7	29102.9	43969.9	59244.6	74115.9	88915.4	103426	118598	134206
920.964	-82.5169	14197.1	29127.7	44000.3	59268.1	74159.2	88966.3	103394	118511	134152
919.823	-94.8797	14165.6	29082.6	43944.9	59169.9	74194.6	88984	103323	118450	134188
918.682	-125.253	14163.4	29107.5	43975.2	59254.2	74118.3	88948.3	103331	118445	134189
917.541	-113.924	14200.6	28978.6	43927.3	59238.2	74107.7	88921	103223	118456	134216
916.399	-106.081	14191.9	29113.2	43844.1	59271.5	74135.2	88905.3	103227	118525	134210
915.258	-93.9644	14162.4	29130	43930.3	59209.5	74171.9	88854.7	103218	118486	134242
914.116	-84.8147	14147.7	29035.1	44057.3	59233	74208.6	88953.9	103457	118554	134283
912.974	-53.993	14164.8	29117.7	44215.9	59272.8	74167.7	89074.6	103454	118624	134295
911.831	-55.4627	14191.2	29186.3	44049	59260.1	74246.4	89085.5	103465	118539	134305
910.689	-43.1339	14157.8	29123.3	44049.5	59309.7	74225.3	89046.5	103219	118610	134243
909.546	-55.5463	14206.4	29084.3	43988.6	59333.1	74227.8	88917.8	103247	118634	134281
908.403	-39.8749	14264.7	29164.8	44000.2	59413.9	74269.6	88948.7	103230	118735	134293
907.259	-22.3901	14278.2	29173.6	44071.3	59333.9	74214.4	88986.2	103465	118652	134377
906.116	-6.23611	14260.1	29184.4	44136.8	59409.7	74228.7	89032	103528	118709	134266
904.972	-21.9883	14236.3	29205.1	44048.1	59205.2	74136.8	89021.3	103540	118780	134360
903.828	-41.7842	14225.2	29205.9	44048.6	59336.7	74173.3	88982.3	103458	118655	134308
902.683	-48.4969	14181	29276.3	44015.6	59289.6	74147	88931.8	103539	118630	134350
901.539	-50.4447	14175	29157.8	44077.4	59234.3	74212.4	89168.4	103451	118594	134340
900.394	-46.0619	14225.6	29224.2	43942.3	59287.1	74196.5	89036.5	103403	118873	134294
899.249	-67.6645	14253.4	29115.6	44041.2	59295.7	74193.8	89113.8	103488	118673	134334
898.104	-63.8997	14250.4	29074.7	44060.2	59250.2	74022	89169.4	103432	118750	134359
896.958	-66.5894	14258.2	29109.3	43945.6	59260.4	74158.1	89143.7	103386	118613	134339
895.812	-72.5313	14235.5	29153.8	44046.2	59244.5	74071.5	88978.8	103429	118726	134290
894.666	-56.4629	14224.8	29069.1	44037.4	59279.2	74079.3	89059.3	103367	118623	134339
893.52	-27.6998	14179.1	29203	44078.6	59264.8	74261	89065.1	103366	118732	134353
892.373	-26.0523	14185.2	29203.8	43995.6	59248.9	74246.5	89112.4	103337	118688	134478
891.227	-0.98414	14190.6	29154.9	44075.8	59314.6	74218.8	89138.1	103311	118780	134410
890.08	-0.46047	14166.3	29064.4	44059.5	59226.7	74150.6	89044.6	103376	118745	134410
888.932	7.81938	14154.5	29345	44052.5	59140.5	74208	89075.2	103518	118778	134371
887.785	1.24132	14171.6	29264.4	44078.9	59305.9	74155.5	89145.7	103493	118600	134352
886.637	6.26597	14130.3	29239.3	44068.2	59418.9	74147.5	89042.2	103287	118647	134354
885.489	4.2398	14113.4	29099.3	44018.6	59319.6	74198.3	89117.5	103352	118760	134420
884.341	-15.0071	14107.1	29108	43835.8	59249.7	74166.8	88957.9	103195	118573	134372
883.192	-29.2878	14164.6	29112.7	44002.8	59202.7	74175.7	89054.7	103287	118620	134347
882.044	-6.62245	14232.1	29133.3	44097.6	59434.9	74205.6	89063.8	103416	118649	134360
880.895	29.3102	14314.4	29264.8	44079.5	59306.2	74163.6	89152.3	103447	118660	134420
879.746	96.8092	14418	29239.8	44092.8	59280.5	74210.4	89217.6	103481	118810	134483
878.596	132.073	14472.9	29282.1	44113.6	59489.6	74284.6	89208.5	103483	118835	134553
877.446	162.084	14459	29342.3	44130.6	59475.2	74344.4	89166.4	103516	118906	134527
876.296	178.274	14414.9	29325.1	44153.1	59433.1	74312.8	89160.6	103596	118824	134583
875.146	204.186	14390.3	29286.2	44212.6	59412.2	74294.3	89336.5	103509	118874	134574
873.996	219.551	14366.8	29326.5	44205.6	59350.5	74365.8	89258	103415	118791	134535
872.845	223.329	14371.7	29289.6	44294.6	59512.1	74370.8	89100.2	103547	118877	134593
871.694	253.791	14447.7	29416.9	44270.9	59575.9	74349.7	89096.1	103597	118818	134621
870.543	303.417	14546.5	29569.9	44383.9	59686.9	74385.9	89248.7	103589	118942	134581
869.392	346.865	14640.4	29709	44284.5	59670.8	74443	89350.2	103635	118895	134658
868.24	398.235	14744	29644.3	44452.8	59596.1	74472.6	89164.5	103760	118986	134624
867.088	474.662	14832.9	29644.9	44493.6	59606.1	74498.4	89256	103714	118989	134589
865.936	580.835	14942.3	29685.1	44499.4	59739.8	74522.8	89255.1	103720	118996	134661
864.783	706.667	15025.5	29857.6	44634.3	59767.6	74564.2	89404.3	103672	119051	134668
863.631	869.198	15178.8	29943.1	44756.2	59751.6	74642	89441.3	103745	119052	134720
862.478	1136.62	15427.9	30233.9	44891	59942	74714.5	89488.1	103743	119119	134765
861.325	1490.48	15731.5	30550.3	45180.5	60246.2	74682.9	89472.3	103821	119089	134668
860.171	1982.96	16144.7	30969.3	45504.9	60496.6	74876.3	89512.6	103844	119095	134789
859.018	2668.94	16718.9	31514.3	45928.6	60629.9	75095.7	89610.4	103655	119089	134817
857.864	3479.96	17458.6	32215	46573.1	61037.7	75314.9	89704.9	103575	118962	134698
856.71	4388.28	18299.2	33008.2	47311.2	61593.2	75584.8	89871.9	103825	118865	134790
855.555	5178.27	19094.2	33777.3	47973.6	62156.6	75949.3	90071.6	103808	119155	134863
854.401	5651.02	19670.1	34611.2	48753.4	62627.2	76290.4	90133.1	103806	119210	134887
853.246	5672.89	19870.6	34947.9	48870.5	63037.5	76387.1	90403.4	103979	119242	134896
852.091	5270.79	19594	34505.8	48656.4	62824.3	76361.7	90440.1	103985	119410	134981
850.935	4522.62	18988.7	33839.2	48052.5	62515.4	76419.4	90368.2	103916	119544	134961
849.78	3631.51	18166.6	33011.3	47516.9	61984.4	76160.3	90332.5	104040	119488	135100
848.624	2778.36	17336.5	32154.2	46810.5	61448.7	75767.7	90314.9	103988	119401	135173
847.468	2121.63	16654.2	31583	46168.7	60914.9	75518	90075.4	104082	119518	135025
846.311	1677.14	16143.2	31112.5	45745.9	60692.7	75313.8	89979	103985	119313	135088
845.155	1415.09	15820.1	30813.5	45512.6	60465.6	74964.4	89752.9	103901	119378	135026
843.998	1299.95	15641.6	30607.2	45407.9	60295.4	74958.7	89837.2	103867	119420	135059
842.841	1298.96	15572.7	30639	45389.5	60295.4	75063.3	89931.4	104121	119535	135097
841.684	1350.98	15610.1	30655.1	45409.7	60209.6	75060.2	89867.9	104209	119586	135207
840.526	1333.74	15645.1	30688.8	45507.1	60322.9	75029.9	89866.8	104241	119660	135191
839.368	1358.92	15690.5	30563.3	45418.9	60214.4	75033.3	89972.4	104130	119657	135294
838.21	1331.04	15740.3	30659.9	45532.7	60284.1	74988.8	89858.1	104311	119785	135359
837.052	1305.45	15755.3	30656.3	45573.1	60444.3	75104.9	89901.3	104409	119879	135389
835.893	1333.1	15747.8	30745.1	45397	60447.5	75110.9	90023.2	104411	119927	135437
834.734	1377.31	15717.8	30790.6	45400.6	60424.8	75102.6	89969.6	104303	119885	135426
833.575	1381.78	15689.7	30616	45430	60444.1	75159	90034	104356	119902	135527
832.416	1414.7	15694.9	30649.7	45343.8	60389.1	75089.9	90223	104502	119959	135531
831.256	1371.69	15714.4	30683.4	45431.8	60426.2	75106.2	90098.9	104450	119929	135543
830.097	1366.93	15726.8	30748.5	45585.7	60405.1	75099.2	90217.4	104554	119888	135454
828.937	1339.37	15765.9	30658.5	45429.9	60424.5	75092.3	90109.7	104444	119994	135538
827.776	1351.85	15805.3	30631.3	45351.2	60290.3	75045.2	90115.1	104360	119964	135456
826.616	1420.77	15829.2	30625.7	45488.5	60422.7	75043.4	90056.6	104349	119926	135513
825.455	1500.69	15829.2	30769.2	45567.1	60454.9	75044.2	90394.3	104540	120015	135538
824.294	1587.53	15835.1	30761.6	45686.1	60487.1	75069.5	90172.1	104532	120068	135525
823.133	1668.62	15907.1	30895.2	45574.4	60391.8	75152.9	90221.7	104721	120026	135578
821.971	1711.5	15988.6	30895.4	45691.4	60548.3	75307.3	90418.4	104897	120237	135623
820.809	1750.48	16035.8	30907.4	45740.7	60653.1	75381.6	90391	104882	120295	135776
819.647	1779.56	16080.6	30986	45625.3	60669.1	75424.9	90406.1	104896	120355	135837
818.485	1767.49	16064	30933.3	45735	60744.7	75313.3	90336.2	104764	120260	135816
817.322	1718.02	16013.3	30921.7	45659.9	60681.6	75241.8	90256.5	104790	120306	135749
816.16	1687.78	15915.9	30767.2	45634.2	60544.4	75277.3	90364.7	104640	120129	135688
814.997	1654.69	15802.3	30693.1	45630.5	60541.1	75236.7	90270.3	104450	120100	135571
813.833	1593.41	15721.4	30650.2	45599.3	60403.9	75180.7	90166.2	104443	119929	135548
812.67	1524.75	15718.3	30619.2	45476.9	60247.5	75164.6	90220.5	104412	119904	135521
811.506	1531.83	15727.3	30554.9	45549.8	60234.5	75021	90253.6	104232	119975	135492
810.342	1560.14	15766.5	30674.5	45633.7	60308.5	74980.5	90121.7	104506	119830	135481
809.178	1555.54	15798.2	30749	45412.8	60261.7	74969.6	90107.5	104421	119815	135343
808.013	1597.05	15854.4	30716	45421.8	60309.9	75094	90223.7	104520	119900	135333
806.848	1624.52	15892.9	30643.9	45487.4	60435.4	75119.2	90217.6	104626	119895	135215
805.683	1667.07	15918.7	30866.9	45372.4	60333.9	75127.7	90371.3	104771	119909	135282
804.518	1682.47	15890.6	30806.5	45565.7	60382	75159.2	90190.6	104746	119882	135225
803.353	1677	15889	30757.9	45397.8	60319.1	75132.9	90241.6	104793	119816	135212
802.187	1675.74	15811.1	30592.1	45481.6	60291.7	75110.4	90131.1	104759	119648	135107
801.021	1620.48	15711.4	30572.8	45423.2	60183.8	74982.5	90072.8	104424	119674	134851
799.854	1545.31	15639.6	30514.4	45443.1	59990.8	74724.7	90070	104297	119558	134824
798.688	1495.47	15564.8	30268.7	45357.4	60066.3	74791	89969.4	104131	119367	134798
797.521	1424.94	15522.4	30429.1	45279	60053.3	74805.9	89994.2	104093	119360	134765
796.354	1446.55	15546.2	30482	45308.1	60143.2	74847.8	90064.6	104261	119372	134880
795.187	1504.29	15580.9	30745.6	45337.1	60077.2	74920.5	90122	104272	119432	134781
794.019	1571.7	15673.6	30669.7	45338.9	60223.3	74862.1	90202.1	104458	119363	134786
792.852	1641.78	15723.8	30671.9	45513.5	60342	74947.6	90113	104405	119581	134788
791.684	1698.82	15752.1	30699.3	45482.4	60295.2	75115.3	90171.9	104608	119654	134873
790.515	1729.26	15754.5	30664.4	45278.6	60397.8	74986.3	90191.7	104685	119656	134911
789.347	1711.51	15722.9	30580.8	45291.2	60351.1	75049.8	90136.8	104406	119699	134886
788.178	1667.55	15693.2	30639.5	45431.1	60376.6	74946.6	90229.8	104499	119557	134906
787.009	1645.4	15663.5	30624.1	45412.8	60392.4	74907.5	90158.6	104422	119501	134861
785.84	1610.44	15655.7	30534.7	45372.7	60304	74867.1	90059.9	104343	119436	134850
784.67	1570.55	15683	30398.6	45158.2	59984.8	74917.8	90078.1	104190	119292	134771
783.5	1569.99	15705.4	30476.7	45319.8	60076.1	75016	90070.3	104201	119394	134805
782.33	1556.12	15684.4	30439.9	45336	60213.8	74743.6	89957	104340	119504	134748
781.16	1489.18	15569.9	30471.3	45323.2	60045.4	74802	90010.9	104266	119486	134749
779.989	1404.63	15455.5	30479.3	45165.2	60184.6	75007.7	89909	104111	119462	134759
778.819	1317.94	15331.1	30244.2	45096.1	59952.2	74720.1	89886.7	104045	119263	134635
777.648	1244.29	15208.1	30129.7	44979.9	59801.6	74626	89799.4	103887	119110	134552
776.476	1192.98	15128	30131.9	45001.6	59830.3	74625.5	89790.1	103874	119006	134554
775.305	1125.51	15092.6	30229.3	44929	59875	74548.1	89832.7	103917	119131	134573
774.133	1045.53	15086.1	30190.7	45025.1	59798.1	74583.4	89727.6	103687	119157	134614
772.961	949.206	14984.9	30041.4	44767.5	59865.2	74511.2	89672.9	103788	119073	134425
771.789	853.409	14848.1	29894	44753	59713.1	74497.8	89555	103542	118916	134261
770.616	765.403	14746.1	29777.8	44617.1	59516.3	74469.1	89438.8	103514	118733	134242
769.443	665.747	14635.2	29772.3	44504.7	59546.7	74311.3	89437.6	103339	118668	134224
768.27	581.956	14552.6	29772.6	44506.6	59468.3	74333.8	89272.8	103510	118729	134281
767.097	527.659	14497.1	29687.6	44526.5	59385.1	74319.2	89197.2	103217	118665	134236
765.923	468.585	14516.9	29484.2	44483.1	59348.4	74234.4	89226.8	103329	118543	134257
764.75	400.473	14572.7	29504	44532	59420.2	74161	89165.8	103179	118540	134130
763.576	382.756	14563.1	29622.6	44441.5	59413.8	74356	89166.3	103428	118500	134209
762.401	380.012	14576.4	29646.2	44494	59439.3	74414.2	89310.8	103360	118628	134292
761.227	381.434	14571	29605.9	44548.3	59424.8	74268.1	89280.5	103313	118515	134216
760.052	369.795	14556.6	29408.5	44282.4	59297.1	74159.1	89180.7	103261	118418	134069
758.877	374.96	14550.2	29529	44416.3	59250.8	74191.8	89140.7	103004	118515	134069
757.701	363.256	14540.5	29546.8	44387.4	59319.4	74287	89225.3	103058	118554	134117
756.526	397.827	14602.3	29554.9	44374.7	59446.9	74401.3	89216	103307	118535	134211
755.35	401.816	14662	29499.1	44349.5	59510.6	74279.5	89105	103207	118566	134197
754.174	404.608	14699.8	29582.7	44486.8	59548.8	74328.7	89205.6	103299	118568	134203
752.998	355.981	14689.5	29476.5	44378.4	59419.6	74296.3	89286.8	103183	118461	134172
751.821	322.458	14602.8	29585.3	44447.1	59417.9	74207.8	89329.2	103289	118611	134219
750.644	312.479	14552.7	29562.4	44416.4	59362	74129.5	89153.7	103236	118383	134181
749.467	322.948	14559.5	29527.9	44411	59217	74271.7	89120.2	102993	118341	134069
748.29	327.671	14547.6	29642.3	44391.1	59183.5	74243.2	89141.7	102937	118286	134038
747.112	380.08	14570.5	29723.8	44481.3	59462.1	74270.6	89164.7	103019	118342	133971
745.934	416.11	14598.6	29768.5	44553.5	59505	74177.1	89066.7	102772	118220	133974
744.756	476.254	14665.8	29693.4	44584.1	59218.4	74087.5	88960.8	102707	118064	133817
743.578	504.432	14679.9	29676.3	44562.4	59235.8	74121.3	89048.3	102705	118028	133762
742.399	514.121	14634.3	29871.7	44728.2	59374.1	74237.9	89019.7	102775	118224	133899
741.22	488.773	14569.5	29771.5	44654.2	59456.7	74210.6	89100.8	102945	118250	133948
740.041	413.55	14510.4	29727.4	44382	59367.6	74030.7	88999.7	102769	118133	133917
738.862	313.902	14372.7	29468.9	44418	59130.6	73975.4	89003.4	102663	117963	133801
737.682	205.016	14252.5	29378.5	44243.3	59167.1	73949.5	88868.5	102601	117915	133783
736.502	121.362	14208.8	29259.2	44239.7	59043	73900.7	88962.4	102564	117813	133722
735.322	142.397	14242.5	29290.4	44246.9	58927	73837.9	89014.4	102612	117892	133743
734.142	225.867	14323.9	29487.5	44430.5	58960.3	73965.8	88945.6	102677	117874	133773
732.961	317.917	14504.4	29578.4	44372.9	59201.7	74125.3	89034.6	102686	118124	133820
731.78	502.451	14768.5	29740.7	44588.8	59314.3	74165.4	89075.2	102578	118032	133773
730.599	818.671	15151.4	30178.5	44991.7	59584	74340.1	89173.7	102621	118024	133763
729.418	1265.6	15630.7	30820.5	45457.4	60031.4	74644.2	89301.2	102794	118070	133805
728.236	1858.46	16280.7	31225.1	46070.3	60459.6	75193.2	89472	102957	118144	133888
727.054	2601.17	17055.1	31806.8	46616.5	61101.7	75466.5	89752	103085	118179	133933
725.872	3405.99	17740.9	32627.1	47460.8	61697.5	75893.3	90012.6	103070	118313	134019
724.69	4053.53	18188.1	33337.3	47904	62209	76199.3	90225	103195	118395	134040
723.507	4335.11	18251.9	33565.9	48054.1	62360.5	76279.4	90207.4	102904	118376	134023
722.324	4198.78	17900.3	33241.9	47787.4	62237.6	76112.3	90132.1	102872	118274	133947
721.141	3690.56	17236.9	32390.7	47007.1	61341.5	75657.4	89864.1	102779	118132	133843
719.957	2911.64	16395.9	31474.5	46173.3	60513.9	75122.9	89389.1	102392	117746	133630
718.774	2066.96	15651.6	30729.9	45515.8	59870.3	74703.9	89196.8	102258	117594	133521
717.59	1344.24	15077.1	30239.4	45124.2	59634.1	74477.7	89174.6	102379	117838	133611
716.406	814.851	14649.3	29974.2	44926.6	59502.4	74414.9	89094.8	102689	118032	133775
715.221	467.01	14411.5	29711	44741.6	59271.1	74221.8	89027.8	102547	117841	133809
714.036	271.695	14245	29492.1	44343.3	59213.9	74122.4	88694.6	102239	117723	133734
712.851	144.69	14185.2	29211.7	44350.4	59085.6	73950.9	88812.1	102482	117865	133754
711.666	70.2441	14164.2	29360	44309.1	59063.3	73966.8	88857.4	102686	117865	133763
710.481	38.8044	14157.7	29294.9	44303.6	58965.2	74067.4	88986	102717	118107	133844
709.295	48.2138	14159.6	29268.3	44230	58961.9	74104.8	89181.8	102849	118152	133962
708.109	53.8834	14153	29349.2	44203.1	58983.9	74113	89098.9	102826	118251	133984
706.923	24.8758	14125.8	29320.7	44185.1	58934.8	73992.3	89014.3	102831	118066	133917
705.736	19.7231	14097.6	29248	44129.6	59007.3	74024.5	89049.9	102800	118095	133939
704.549	16.5362	14117.4	29100.6	44077.6	59042	74080.8	89039	102734	118119	134023
703.362	14.2331	14192.9	29223.6	44113.3	59105	74020.8	89100.2	103097	118327	134197
702.175	-0.54396	14255.9	29306.4	44288.7	59259.6	74093.5	89086.1	103140	118394	134248
700.988	-2.00872	14311.6	29404.4	44174.1	59182	74063.8	89140.9	103148	118470	134212
699.8	16.1897	14336.1	29258.9	44200.8	59044.5	74025.3	89058	103157	118404	134179

## Sheet: Fig 9f
0	589.841
2	2501.6
5	3145.41
8	3369.22
11	3968.74
14	4089.93
17	4301.77
20	5576.46
23	7321.71
26	9155.87
29	9419.13
32	9319.91
35	9297.43
38	9419.73
41	9417.15
44	9262.5

## Sheet: Fig 9g
0	22710
2	20440.6
5	19683.1
8	19265.4
11	17423.5
14	16041.1
17	15145.6
20	10373.5
23	6203.06
26	840.052
29	454.143
32	450.594
35	412.86
38	305.769
41	414.228
44	404.175

## Sheet: Fig 9h
1700.41	-8.52651e-14	14141	28269.2	43876.4	59145.3	73727.4	88922	104032	118737	134514
1699.43	19.9222	14160.8	28288.9	43890.7	59159.7	73741.7	88922.1	104038	118743	134521
1698.45	43.191	14183.9	28311.9	43910.6	59179.7	73761.6	88940.6	104046	118755	134533
1697.47	71.5711	14212.2	28340.1	43929.2	59198.5	73780.2	88954.7	104055	118772	134550
1696.49	78.4187	14218.9	28346.7	43944.3	59213.6	73795.2	88956.7	104067	118788	134565
1695.51	91.2689	14231.6	28359.3	43951.9	59221.4	73802.8	88965.6	104079	118806	134583
1694.53	79.9741	14220.2	28347.8	43951.2	59220.8	73802.1	88977.1	104083	118814	134591
1693.55	81.4402	14221.5	28349.1	43942	59211.7	73792.8	88989	104086	118823	134601
1692.57	73.1235	14213.1	28340.5	43931.3	59201.1	73782.2	88986.8	104090	118831	134608
1691.59	54.9548	14194.8	28322.1	43919.1	59189.1	73769.9	88974.5	104094	118832	134609
1690.6	44.5464	14184.2	28311.5	43916.2	59186.2	73767	88989.5	104098	118835	134613
1689.62	54.9236	14194.5	28321.6	43925	59195.2	73775.8	89000	104104	118839	134616
1688.64	70.0905	14209.5	28336.6	43942.1	59212.4	73792.8	89011.9	104112	118837	134615
1687.66	112.728	14252	28379	43967.7	59238.1	73818.4	89014.1	104122	118840	134618
1686.68	144.885	14284.1	28410.9	43993.3	59263.9	73844	89018.1	104125	118834	134613
1685.69	144.693	14283.7	28410.5	44013.5	59284.1	73864.2	89025.9	104128	118840	134618
1684.71	168.406	14307.3	28434	44027	59297.8	73877.6	89034.8	104137	118850	134629
1683.73	169.996	14308.8	28435.4	44031.6	59302.5	73882.2	89029.2	104152	118868	134647
1682.74	173.651	14312.3	28438.8	44032.9	59303.9	73883.4	89061.6	104167	118894	134672
1681.76	175.204	14313.7	28440.2	44036.7	59307.7	73887.2	89086.5	104179	118917	134695
1680.78	173.393	14311.8	28438.1	44033.5	59304.8	73884	89094.3	104187	118935	134713
1679.79	173.635	14311.9	28438.1	44035	59306.3	73885.4	89081.1	104192	118946	134724
1678.81	182.614	14320.8	28446.9	44036.4	59307.9	73886.9	89080.5	104189	118947	134725
1677.82	171.352	14309.4	28435.4	44039.8	59311.3	73890.2	89083.1	104188	118953	134731
1676.84	194.266	14332.2	28458.1	44046.2	59317.9	73896.6	89090	104192	118958	134736
1675.85	191.775	14329.5	28455.4	44051.7	59323.4	73902	89092.5	104200	118968	134747
1674.87	203.31	14340.9	28466.7	44058.1	59330	73908.4	89107.7	104208	118984	134762
1673.88	213.529	14351	28476.7	44068.9	59340.9	73919.2	89112.8	104214	118996	134774
1672.9	214.182	14351.6	28477.1	44077.2	59349.3	73927.5	89122.3	104220	119012	134791
1671.91	236.14	14373.4	28498.9	44091.2	59363.5	73941.5	89118.8	104225	119024	134802
1670.93	255.643	14392.8	28518.1	44107.4	59379.8	73957.6	89131.4	104235	119036	134814
1669.94	267.998	14405	28530.3	44127.8	59400.3	73978	89139.9	104250	119047	134825
1668.96	298.33	14435.2	28560.4	44155.6	59428.2	74005.8	89161.2	104265	119055	134833
1667.97	325.84	14462.6	28587.7	44183.7	59456.4	74033.9	89193.2	104283	119066	134844
1666.98	357.662	14494.3	28619.3	44213.1	59485.9	74063.2	89196.5	104298	119084	134862
1666	395.571	14532	28657	44240.7	59513.7	74090.8	89203.2	104311	119103	134881
1665.01	407.95	14544.3	28669.1	44262.6	59535.7	74112.7	89221.8	104320	119124	134902
1664.02	424.138	14560.4	28685.1	44276.7	59549.8	74126.7	89225.2	104325	119140	134918
1663.04	433.52	14569.6	28694.2	44285.5	59558.8	74135.5	89235.2	104334	119150	134928
1662.05	440.604	14576.6	28701.1	44291.7	59565.1	74141.6	89238.6	104343	119152	134931
1661.06	438.714	14574.5	28699	44299.3	59572.8	74149.2	89241.4	104347	119150	134928
1660.07	457.548	14593.2	28717.6	44308.9	59582.5	74158.8	89264	104350	119152	134930
1659.08	467.579	14603.1	28727.4	44317.2	59590.9	74167.1	89255.1	104353	119161	134940
1658.1	477.065	14612.5	28736.7	44327.3	59601.1	74177.1	89254	104360	119172	134951
1657.11	491.217	14626.5	28750.6	44339.6	59613.6	74189.5	89261.1	104372	119185	134964
1656.12	485.462	14620.6	28744.6	44345.4	59619.5	74195.2	89289	104384	119199	134978
1655.13	505.511	14640.6	28764.4	44350.4	59624.6	74200.1	89309.9	104406	119213	134992
1654.14	508.748	14643.7	28767.5	44351.4	59625.7	74201.1	89335	104429	119225	135003
1653.15	490.152	14624.9	28748.6	44345.8	59620.2	74195.5	89343	104451	119229	135008
1652.16	493.306	14628	28751.6	44336.7	59611.2	74186.3	89371.9	104464	119236	135015
1651.17	474.742	14609.3	28732.8	44317.5	59592.1	74167.1	89382.2	104474	119241	135020
1650.18	455.276	14589.7	28713.1	44302.2	59577	74151.8	89386.7	104482	119240	135019
1649.19	448.031	14582.3	28705.6	44297.8	59572.7	74147.4	89379.5	104490	119238	135018
1648.2	442.037	14576.2	28699.4	44307.9	59582.9	74157.4	89396.6	104488	119237	135017
1647.21	484.805	14618.8	28742	44339.8	59614.9	74189.3	89399.4	104489	119240	135019
1646.22	535.295	14669.2	28792.2	44383.4	59658.6	74232.9	89401.2	104495	119242	135021
1645.23	592.891	14726.6	28849.6	44428.4	59703.7	74277.8	89386.8	104504	119239	135019
1644.24	633.254	14766.9	28889.7	44466.5	59741.9	74315.9	89420.4	104511	119245	135025
1643.25	638.054	14771.5	28894.3	44482.7	59758.3	74332.1	89436.8	104527	119256	135036
1642.26	636.141	14769.5	28892.2	44478.7	59754.4	74328.1	89444.9	104544	119268	135048
1641.26	622.857	14756.1	28878.7	44460.6	59736.4	74309.9	89457.2	104559	119280	135060
1640.27	589.536	14722.6	28845.1	44441.8	59717.7	74291.1	89479.1	104561	119291	135071
1639.28	570.357	14703.3	28825.7	44428.2	59704.3	74277.5	89466.9	104559	119295	135075
1638.29	570.539	14703.4	28825.7	44417.9	59694.1	74267.2	89452.7	104551	119290	135070
1637.3	580.61	14713.3	28835.5	44409.3	59685.6	74258.5	89439.6	104540	119283	135064
1636.3	572.796	14705.4	28827.5	44411.4	59687.8	74260.6	89436.1	104527	119286	135067
1635.31	561.202	14693.7	28815.7	44412	59688.5	74261.2	89421.8	104524	119295	135076
1634.32	556.127	14688.4	28810.4	44410.9	59687.6	74260.1	89428.4	104524	119308	135089
1633.32	586.481	14718.7	28840.5	44407.5	59684.2	74256.6	89429.7	104525	119328	135109
1632.33	564.361	14696.4	28818.1	44410.1	59687	74259.2	89441.6	104528	119346	135127
1631.34	567.902	14699.8	28821.5	44412.3	59689.2	74261.3	89429.8	104529	119352	135132
1630.34	562.676	14694.5	28816	44411	59688	74260	89430.5	104525	119345	135126
1629.35	578.037	14709.7	28831.1	44401.5	59678.7	74250.5	89432.1	104520	119330	135111
1628.35	560.938	14692.5	28813.8	44401.3	59678.6	74250.3	89412.1	104513	119308	135090
1627.36	554.545	14686	28807.2	44400.5	59677.9	74249.4	89413.3	104510	119280	135062
1626.37	547.131	14678.4	28799.6	44401.9	59679.5	74250.9	89403.7	104499	119252	135035
1625.37	576.763	14707.9	28829	44401.8	59679.4	74250.6	89400.4	104482	119235	135017
1624.38	571.047	14702.1	28823	44406.7	59684.5	74255.6	89380.6	104467	119230	135013
1623.38	567.927	14698.8	28819.7	44406.2	59684.1	74255	89341.1	104450	119235	135018
1622.38	557.266	14688	28808.8	44396.7	59674.7	74245.5	89331.3	104436	119245	135028
1621.39	553.171	14683.8	28804.5	44379.3	59657.4	74228.1	89342.2	104423	119264	135047
1620.39	522.708	14653.2	28773.8	44362.2	59640.4	74210.9	89329.7	104421	119283	135066
1619.4	502.685	14633	28753.5	44348.7	59627	74197.4	89325	104426	119296	135079
1618.4	500.784	14631	28751.4	44336.2	59614.6	74184.8	89322.4	104424	119299	135082
1617.4	492.8	14622.9	28743.2	44328.5	59607.1	74177.2	89347.8	104421	119291	135075
1616.41	504.093	14634.1	28754.3	44332.8	59611.5	74181.4	89336	104425	119280	135064
1615.41	490.413	14620.3	28740.4	44340.7	59619.6	74189.3	89320.7	104433	119261	135045
1614.41	509.627	14639.3	28759.4	44343	59621.9	74191.5	89341.1	104440	119235	135020
1613.42	525.253	14654.8	28774.8	44342.3	59621.3	74190.8	89366.5	104445	119219	135003
1612.42	509.754	14639.2	28759	44334.8	59613.9	74183.3	89370.2	104456	119212	134997
1611.42	480.674	14610	28729.7	44329.4	59608.7	74177.8	89367.8	104465	119218	135003
1610.42	480.339	14609.5	28729.2	44316.7	59596.1	74165.2	89371.2	104469	119236	135021
1609.43	472.998	14602.1	28721.6	44306	59585.5	74154.4	89383.4	104471	119268	135053
1608.43	483.189	14612.1	28731.6	44301.3	59580.9	74149.7	89381.7	104473	119308	135092
1607.43	464.438	14593.2	28712.6	44307.1	59586.8	74155.4	89387.6	104478	119343	135127
1606.43	473.496	14602.2	28721.4	44313.1	59593	74161.4	89386.6	104479	119369	135154
1605.43	483.893	14612.4	28731.6	44319	59599	74167.3	89384.8	104478	119390	135174
1604.43	511.715	14640.1	28759.2	44323.3	59603.4	74171.5	89398.1	104479	119398	135182
1603.43	493.755	14622	28741	44322.5	59602.7	74170.7	89385.1	104482	119397	135181
1602.43	481.488	14609.6	28728.5	44312.5	59592.9	74160.7	89394.1	104491	119399	135184
1601.43	474.225	14602.2	28721	44298.8	59579.3	74147	89413.2	104502	119407	135192
1600.43	448.375	14576.3	28695	44281.9	59562.5	74130	89427.6	104514	119415	135199
1599.43	455.65	14583.4	28702	44286.5	59567.1	74134.6	89454.3	104535	119422	135207
1598.43	467.819	14595.4	28713.9	44306.5	59587.3	74154.5	89459.8	104559	119433	135217
1597.43	492.431	14619.9	28738.3	44340.9	59621.8	74188.9	89487.9	104588	119439	135223
1596.43	578.21	14705.6	28823.9	44387.1	59668.1	74235.1	89539	104622	119441	135225
1595.43	608.238	14735.5	28853.7	44425	59706.2	74273	89566.4	104654	119441	135226
1594.43	638.944	14766	28884.2	44458.5	59739.8	74306.4	89603	104681	119450	135235
1593.43	657.194	14784.2	28902.2	44480.9	59762.3	74328.8	89613.8	104696	119458	135242
1592.43	648.507	14775.3	28893.3	44489.7	59771.2	74337.6	89616.7	104698	119463	135248
1591.43	685.291	14812	28929.8	44503.7	59785.3	74351.6	89610.1	104701	119480	135265
1590.42	695.531	14822.1	28939.9	44522.3	59804.1	74370.2	89618.3	104711	119506	135291
1589.42	716.309	14842.7	28960.4	44550.3	59832.2	74398.1	89638.1	104738	119532	135317
1588.42	756.727	14883	29000.6	44583.3	59865.2	74431.1	89691.1	104782	119567	135351
1587.42	795.54	14921.7	29039.2	44607.8	59889.9	74455.6	89755.4	104836	119605	135390
1586.41	829.172	14955.2	29072.6	44632.9	59915.1	74480.6	89823.7	104893	119646	135430
1585.41	844.487	14970.4	29087.7	44661.8	59944.1	74509.5	89874.5	104950	119676	135460
1584.41	869.506	14995.3	29112.5	44705.6	59988	74553.3	89917.6	105001	119716	135499
1583.4	948.54	15074.2	29191.3	44779.3	60061.8	74626.9	89985.1	105059	119778	135561
1582.4	1080.01	15205.5	29322.5	44901.7	60184.3	74749.3	90067.6	105140	119869	135651
1581.4	1264.06	15389.4	29506.3	45083.2	60365.9	74930.7	90173.2	105267	120008	135789
1580.39	1506.02	15631.3	29748.1	45327.6	60610.5	75175.2	90375.8	105461	120224	136003
1579.39	1830.64	15955.8	30072.5	45644	60927	75491.5	90654.8	105737	120539	136315
1578.38	2215.1	16340.1	30456.7	46042.1	61325.2	75889.6	91037	106119	120966	136738
1577.38	2699.06	16823.9	30940.4	46543.7	61826.9	76391.1	91531.8	106621	121514	137280
1576.38	3302	17426.7	31543.1	47152.9	62436.3	77000.4	92137.5	107237	122182	137941
1575.37	3991.96	18116.5	32232.9	47855.6	63139.1	77703	92863.2	107958	122930	138682
1574.37	4787.66	18912.1	33028.3	48619	63902.6	78466.3	93659.9	108731	123715	139458
1573.36	5556.96	19681.3	33797.4	49374.7	64658.4	79222	94456	109499	124474	140210
1572.35	6242.52	20366.7	34482.8	50043.4	65327.3	79890.7	95159.2	110174	125127	140856
1571.35	6760.19	20884.3	35000.2	50542.6	65826.5	80389.9	95658.9	110669	125589	141314
1570.34	7022.88	21146.8	35262.7	50794.6	66078.6	80641.8	95941.7	110909	125800	141523
1569.34	7011.86	21135.7	35251.4	50773.2	66057.4	80620.4	95888.6	110867	125739	141463
1568.33	6702.37	20826	34941.7	50476.3	65760.6	80323.5	95556.4	110555	125401	141129
1567.32	6142.69	20266.2	34381.8	49950.1	65234.5	79797.3	94974.7	110022	124831	140564
1566.32	5450	19573.4	33688.9	49270.4	64555	79117.6	94287.2	109342	124122	139863
1565.31	4677.61	18800.9	32916.3	48522.3	63807	78369.4	93542	108616	123364	139113
1564.3	3948.34	18071.5	32186.8	47797.8	63082.6	77644.9	92810.2	107908	122630	138386
1563.3	3298.74	17421.7	31536.9	47148.8	62433.7	76995.9	92180.1	107272	121971	137735
1562.29	2767.25	16890.1	31005.2	46605.6	61890.6	76452.6	91660.9	106726	121425	137194
1561.28	2370.26	16493	30608	46178.9	61464	76025.8	91204.9	106282	121008	136782
1560.27	2028.51	16151.1	30266	45849.5	61134.8	75696.5	90856.8	105936	120687	136464
1559.26	1794.34	15916.8	30031.6	45606	60891.3	75452.9	90587.1	105668	120447	136227
1558.26	1613.82	15736.2	29850.9	45423.1	60708.6	75270	90389.8	105470	120273	136055
1557.25	1467.33	15589.5	29704.2	45282.8	60568.4	75129.7	90257.4	105329	120137	135920
1556.24	1378.87	15501	29615.5	45182.6	60468.3	75029.4	90144.7	105221	120018	135802
1555.23	1279.96	15401.9	29516.3	45092.2	60378	74939	90066.4	105132	119908	135694
1554.22	1202.85	15324.7	29439	45007.8	60293.8	74854.6	89982.6	105054	119803	135590
1553.21	1138.11	15259.8	29374	44926.4	60212.5	74773.2	89899.7	104980	119712	135500
1552.2	1020.45	15142	29256.1	44844	60130.2	74690.7	89824.6	104912	119628	135417
1551.19	950.472	15071.9	29185.9	44768.9	60055.2	74615.6	89776.1	104849	119554	135344
1550.18	889.613	15010.9	29124.8	44700	59986.5	74546.7	89709.4	104794	119496	135286
1549.17	831.368	14952.5	29066.4	44641.7	59928.3	74488.4	89665.8	104745	119443	135234
1548.16	784.567	14905.6	29019.3	44592.8	59879.4	74439.4	89622.5	104699	119394	135186
1547.15	739.013	14859.9	28973.6	44539.4	59826.2	74386	89578.9	104661	119354	135147
1546.14	689.268	14810	28923.6	44487.4	59774.3	74334	89544.4	104631	119319	135112
1545.13	624.257	14744.9	28858.3	44438.6	59725.6	74285.1	89522.4	104606	119299	135093
1544.12	582.501	14703	28816.4	44398.5	59685.6	74245	89514.7	104589	119283	135076
1543.1	561.935	14682.3	28795.6	44372.6	59659.8	74219.1	89495.4	104578	119275	135069
1542.09	549.215	14669.4	28782.6	44363.5	59650.9	74209.9	89484.4	104567	119277	135071
1541.08	559.71	14679.8	28792.9	44364.3	59651.8	74210.7	89483.6	104561	119274	135068
1540.07	567.002	14687	28799.9	44362.3	59649.9	74208.7	89471.3	104556	119265	135059
1539.06	565.503	14685.3	28798.2	44359.7	59647.4	74206	89467.9	104557	119254	135049
1538.04	541.058	14660.8	28773.5	44354.8	59642.6	74201.1	89480.6	104554	119248	135043
1537.03	523.143	14642.7	28755.4	44341	59629	74187.3	89469	104545	119246	135041
1536.02	531.929	14651.4	28764	44322.6	59610.7	74168.9	89464.5	104535	119241	135037
1535.01	511.944	14631.2	28743.7	44307.6	59595.8	74153.8	89426.7	104517	119252	135048
1533.99	479.179	14598.3	28710.8	44293.9	59582.2	74140.1	89410.5	104495	119267	135062
1532.98	468.8	14587.8	28700.1	44278.9	59567.4	74125.1	89408.4	104479	119276	135071
1531.97	472.509	14591.4	28703.6	44262	59550.6	74108.1	89371.7	104464	119285	135080
1530.95	451.001	14569.8	28681.9	44258	59546.7	74104.1	89377.1	104460	119294	135089
1529.94	448.408	14567	28679.1	44258.5	59547.3	74104.6	89379.3	104453	119301	135097
1528.92	449.702	14568.2	28680.1	44257.7	59546.6	74103.8	89362.9	104446	119299	135095
1527.91	473.342	14591.7	28703.5	44255.5	59544.5	74101.5	89377.6	104446	119297	135093
1526.89	452.468	14570.7	28682.4	44254.9	59544.1	74100.9	89346	104438	119302	135098
1525.88	445.91	14564	28675.7	44249.3	59538.6	74095.3	89348.1	104428	119304	135101
1524.86	437.799	14555.8	28667.3	44239.5	59528.9	74085.5	89351.2	104420	119309	135105
1523.85	434.197	14552	28663.5	44225.9	59515.4	74071.8	89326	104409	119322	135118
1522.83	425.824	14543.5	28654.9	44228.1	59517.7	74074	89324.5	104406	119339	135135
1521.82	425.599	14543.2	28654.4	44235.8	59525.6	74081.7	89323.9	104406	119342	135138
1520.8	439.845	14557.3	28668.4	44250.4	59540.3	74096.2	89327.4	104415	119335	135132
1519.78	492.027	14609.3	28720.4	44270.5	59560.4	74116.3	89354.5	104433	119325	135122
1518.77	493.216	14610.4	28721.4	44292.6	59582.7	74138.4	89373.9	104450	119305	135102
1517.75	510.514	14627.6	28738.4	44310	59600.2	74155.7	89398.4	104466	119279	135077
1516.73	523.461	14640.4	28751.1	44318.1	59608.4	74163.8	89402.8	104479	119254	135051
1515.72	523.023	14639.8	28750.5	44312.3	59602.7	74158	89400.6	104487	119235	135033
1514.7	515.395	14632	28742.6	44310.7	59601.2	74156.3	89415.2	104493	119224	135023
1513.68	506.242	14622.7	28733.2	44305.9	59596.5	74151.5	89424.6	104501	119216	135015
1512.67	495.003	14611.4	28721.8	44304.5	59595.3	74150.1	89434.3	104512	119216	135015
1511.65	522.914	14639.1	28749.4	44310.9	59601.8	74156.4	89442	104522	119218	135017
1510.63	522.737	14638.8	28749	44320.7	59611.7	74166.2	89458	104530	119215	135014
1509.61	539.027	14655	28765.1	44331.5	59622.7	74177	89461.1	104537	119207	135007
1508.59	549.779	14665.6	28775.6	44338.2	59629.5	74183.7	89465.5	104546	119203	135002
1507.57	539.992	14655.7	28765.6	44330.3	59621.7	74175.7	89470.2	104551	119198	134998
1506.56	534.877	14650.4	28760.3	44320.4	59611.9	74165.8	89478	104548	119196	134996
1505.54	516.648	14632.1	28741.8	44307	59598.7	74152.4	89483.2	104545	119201	135001
1504.52	493.165	14608.5	28718.1	44303.9	59595.7	74149.2	89454.3	104539	119212	135012
1503.5	515.8	14631	28740.5	44313.1	59604.9	74158.4	89449.7	104533	119227	135027
1502.48	536.721	14651.8	28761.2	44331.5	59623.5	74176.8	89456.4	104530	119245	135045
1501.46	583.073	14698	28807.3	44361.5	59653.6	74206.7	89459.7	104531	119264	135064
1500.44	601.588	14716.4	28825.6	44393.6	59685.8	74238.8	89466.4	104545	119288	135087
1499.42	624.571	14739.2	28848.3	44415.3	59707.6	74260.5	89484.7	104560	119311	135111
1498.4	652.6	14767.1	28876.1	44432.8	59725.3	74278	89499.8	104579	119334	135133
1497.38	656.088	14770.5	28879.4	44444.4	59737	74289.5	89539.4	104606	119357	135157
1496.36	660.624	14774.9	28883.7	44461.4	59754.1	74306.5	89547.8	104632	119383	135182
1495.33	689.053	14803.1	28911.9	44479.3	59772.1	74324.4	89586.6	104653	119418	135217
1494.31	710.497	14824.5	28933.1	44498.3	59791.2	74343.3	89614.3	104672	119447	135246
1493.29	747.856	14861.7	28970.2	44528.3	59821.4	74373.3	89612.8	104690	119471	135270
1492.27	764.558	14878.3	28986.7	44559.5	59852.7	74404.5	89632.3	104719	119491	135290
1491.25	792.999	14906.6	29014.9	44586.2	59879.5	74431.1	89675.3	104754	119514	135313
1490.23	842.158	14955.6	29063.8	44612.6	59906	74457.5	89721.9	104800	119537	135336
1489.2	848.472	14961.8	29069.9	44636.6	59930.1	74481.5	89787.3	104851	119562	135361
1488.18	866.762	14979.9	29088	44661.5	59955.1	74506.3	89829.5	104890	119592	135391
1487.16	897.661	15010.7	29118.7	44682.1	59975.9	74526.9	89854.7	104912	119632	135430
1486.13	919.222	15032.1	29140	44699.7	59993.6	74544.5	89857.3	104924	119669	135467
1485.11	940.363	15053.1	29160.9	44724.6	60018.6	74569.4	89847.3	104929	119713	135511
1484.09	957.214	15069.8	29177.5	44743	60037.1	74587.7	89852.8	104934	119768	135566
1483.06	982.134	15094.6	29202.2	44761.7	60056	74606.4	89886.6	104946	119848	135645
1482.04	1015.12	15127.5	29235	44789.1	60083.4	74633.7	89905.9	104970	119944	135740
1481.02	1026.68	15138.9	29246.3	44830	60124.4	74674.6	89936.7	105009	120054	135849
1479.99	1097.13	15209.2	29316.5	44884.6	60179.2	74729.2	89987.1	105065	120167	135960
1478.97	1176.37	15288.3	29395.5	44955.5	60250.3	74800.1	90063.7	105137	120285	136077
1477.94	1265.3	15377.1	29484.2	45045.7	60340.5	74890.2	90155.6	105231	120390	136181
1476.92	1352.46	15464.1	29571.1	45149	60444	74994.8	90264.8	105331	120488	136279
1475.89	1462.53	15574.1	29681	45249.6	60544.7	75092.4	90363	105421	120565	136355
1474.87	1564.25	15675.7	29782.5	45335.7	60630.9	75176.8	90447	105492	120621	136410
1473.84	1623.83	15735.1	29841.8	45394.6	60689.9	75234.6	90475	105533	120635	136425
1472.82	1650.65	15761.8	29868.4	45411.8	60707.3	75255.5	90474.5	105542	120612	136402
1471.79	1610.98	15722	29828.5	45379.5	60675.1	75233.8	90467.9	105527	120550	136341
1470.76	1547.07	15657.9	29764.4	45316.7	60612.4	75183.6	90424.9	105493	120473	136264
1469.74	1450.29	15561	29667.4	45246.6	60542.4	75126.3	90386	105450	120375	136168
1468.71	1374.34	15484.9	29591.2	45181.8	60477.7	75071.7	90340.9	105400	120286	136080
1467.68	1356.93	15467.4	29573.5	45138.4	60434.5	75024.4	90286.3	105351	120204	135998
1466.66	1348.33	15458.7	29564.7	45111.2	60407.3	74989	90237.4	105312	120135	135932
1465.63	1330.45	15440.7	29546.6	45103.4	60399.7	74966.5	90226.4	105283	120075	135875
1464.6	1331.87	15441.9	29547.8	45103.7	60400.1	74956.1	90229.3	105272	120035	135835
1463.57	1323.08	15433	29538.8	45110.7	60407.2	74959.3	90244	105284	120018	135814
1462.55	1358.77	15468.6	29574.2	45136.2	60432.4	74981.1	90262	105316	120022	135810
1461.52	1392.59	15502.3	29607.8	45180.3	60477.3	75026.1	90304.3	105363	120036	135816
1460.49	1457.39	15566.9	29672.4	45232.7	60531.1	75081.4	90363.3	105418	120065	135840
1459.46	1531.06	15645.3	29750.7	45291.6	60590.8	75138.9	90427.9	105477	120102	135874
1458.43	1568.07	15693	29798.4	45348.2	60645.7	75192.9	90491.1	105531	120138	135919
1457.4	1616.8	15715.1	29820.2	45400.4	60696.2	75241.6	90554.5	105574	120182	135971
1456.38	1684.55	15749.5	29856.1	45444.7	60735.2	75282.6	90582.2	105608	120239	136031
1455.35	1765.56	15785.4	29888.8	45482.5	60764.2	75314.5	90596.8	105637	120301	136088
1454.32	1812.85	15818.1	29916.9	45514.6	60785.9	75336.1	90623.1	105664	120357	136138
1453.29	1849.58	15835.5	29931.5	45535.8	60800.4	75349.3	90642.2	105687	120402	136172
1452.26	1847.09	15840.2	29941.6	45541.2	60803.6	75349.1	90671.6	105704	120430	136195
1451.23	1816.24	15842.8	29949.1	45536.9	60801.2	75342	90693.1	105716	120439	136202
1450.2	1762.87	15834.2	29945.9	45525.7	60795.1	75331.5	90683.9	105719	120432	136203
1449.17	1731.23	15816.8	29934.9	45506.1	60788.1	75322.8	90665.8	105713	120423	136204
1448.14	1711.34	15811.3	29920.8	45487.6	60780.4	75317.8	90647.6	105697	120415	136204
1447.1	1702.3	15803.8	29906.4	45471.3	60770.9	75313.9	90623.7	105679	120407	136202
1446.07	1680.83	15800	29888.9	45461.5	60762.9	75309.2	90598.7	105660	120395	136199
1445.04	1682.48	15793.6	29867.5	45458.7	60758.4	75302.7	90570.2	105638	120377	136181
1444.01	1677.59	15778.7	29846	45452.7	60747.4	75283.7	90543.2	105612	120353	136157
1442.98	1681.76	15775.9	29822.1	45439	60727.1	75250.9	90498.6	105583	120319	136120
1441.95	1658.37	15748.7	29789	45407.1	60689.5	75199.8	90446.1	105550	120284	136085
1440.91	1588.88	15678.3	29724.2	45352.9	60635.3	75136.9	90396	105512	120251	136049
1439.88	1517.34	15609	29659.2	45281.5	60567.4	75069.8	90359.8	105469	120213	136011
1438.85	1434.82	15531.7	29603.9	45207.5	60498.8	75012.1	90330.2	105431	120179	135977
1437.82	1373.14	15478.3	29567.3	45152.2	60448.4	74974.5	90316.8	105400	120142	135942
1436.78	1334	15445.1	29548.3	45125.4	60424.6	74961.9	90316	105384	120100	135901
1435.75	1347.66	15453.9	29565.7	45117.2	60414.7	74959.5	90323.6	105375	120066	135867
1434.72	1366.87	15473	29576	45119	60414.8	74962.3	90327.9	105370	120036	135837
1433.68	1366.2	15472.2	29575.1	45117.4	60412	74958.2	90324	105361	120016	135818
1432.65	1334.87	15440.7	29543.6	45104.7	60409.4	74953	90304.8	105348	120003	135805
1431.61	1326.95	15432.7	29537.4	45074.5	60400.4	74942.5	90281.3	105329	119988	135791
1430.58	1314.92	15420.5	29535.1	45037.7	60391.8	74934.6	90251	105307	119975	135778
1429.55	1335	15440.5	29530.3	45001.6	60387.6	74930.3	90240.2	105280	119956	135759
1428.51	1315.65	15421	29493.4	44968	60381.1	74923.6	90234.7	105258	119933	135737
1427.48	1305.16	15410.4	29472.7	44934.6	60359.4	74901.7	90216.1	105236	119916	135719
1426.44	1273.57	15378.6	29438.2	44902.7	60325.1	74867.3	90187.8	105210	119899	135703
1425.41	1216.19	15321.1	29385.2	44877.5	60279.8	74821.8	90156.4	105180	119878	135683
1424.37	1161.79	15266.6	29342.5	44859.8	60240.3	74782.2	90121.3	105150	119855	135660
1423.33	1132.22	15236.9	29332	44850.5	60205	74746.8	90071.5	105121	119821	135627
1422.3	1111.96	15216.5	29331.6	44848.1	60177.6	74719.2	90022.2	105097	119779	135585
1421.26	1103.89	15208.3	29310	44841.4	60154.3	74695.7	90003.4	105069	119729	135536
1420.23	1068.78	15173	29274.7	44818.2	60121.9	74663.2	89987.7	105042	119683	135491
1419.19	1023.44	15127.6	29229.1	44777.3	60076.3	74617.4	89966.1	105012	119647	135455
1418.15	965.088	15069.1	29170.5	44724	60022.4	74563.3	89907.9	104976	119621	135429
1417.11	896.78	15000.6	29102	44672.4	59970.7	74511.5	89870.6	104932	119597	135405
1416.08	857.19	14960.9	29062.1	44627.4	59929.5	74470.1	89835.2	104886	119587	135396
1415.04	836.485	14940.1	29041.2	44598.3	59901.2	74441.7	89782.6	104846	119583	135392
1414	832.534	14936	29037	44579.9	59882.2	74422.6	89749.3	104819	119580	135389
1412.96	813.114	14916.4	29017.4	44564	59866.4	74406.6	89732.6	104800	119573	135383
1411.93	799.937	14903.1	29003.9	44547.9	59850.4	74390.5	89736.7	104792	119571	135381
1410.89	772.705	14875.7	28976.5	44534	59836.7	74376.6	89739	104796	119568	135378
1409.85	760.3	14863.2	28963.8	44529.3	59832.1	74371.9	89744.1	104807	119566	135376
1408.81	777.432	14880.2	28980.7	44538.8	59841.7	74381.3	89755	104821	119559	135370
1407.77	799.794	14902.4	29002.9	44557.3	59860.3	74399.8	89775.9	104833	119565	135375
1406.73	834.479	14937	29037.3	44579.7	59882.9	74422.2	89792.9	104841	119577	135387
1405.69	852.44	14954.8	29055	44593.6	59896.9	74436	89790.4	104844	119601	135411
1404.65	854.225	14956.4	29056.6	44600.1	59903.5	74442.5	89783.9	104845	119627	135437
1403.61	848.608	14950.7	29050.7	44607.1	59910.6	74449.5	89785	104849	119655	135465
1402.57	848.734	14950.7	29050.6	44619.4	59923.1	74461.8	89795.2	104863	119682	135492
1401.53	891.1	14992.9	29092.8	44648.7	59952.5	74491	89835.6	104894	119704	135513
1400.49	942.762	15044.4	29144.2	44694	59997.8	74536.2	89873.6	104935	119710	135520
1399.45	997.941	15099.5	29199.1	44753	60057	74595.3	89925.1	104983	119712	135522
1398.41	1065.83	15167.2	29266.8	44813.7	60117.8	74655.9	89983.1	105026	119713	135523
1397.37	1112.17	15213.4	29312.9	44859.1	60163.3	74701.3	90008	105059	119726	135536
1396.33	1157.63	15258.7	29358.1	44892.6	60196.9	74734.7	90041.1	105088	119738	135548
1395.29	1166.94	15267.9	29367.2	44911.3	60215.8	74753.4	90046.8	105119	119761	135571
1394.24	1161.64	15262.5	29361.7	44924.3	60228.9	74766.4	90084	105153	119798	135608
1393.2	1187.78	15288.5	29387.6	44941.1	60245.8	74783.2	90139.5	105193	119843	135652
1392.16	1204.98	15305.6	29404.5	44965.1	60269.9	74807.1	90195.6	105231	119887	135696
1391.12	1259.65	15360.1	29459	45003.5	60308.4	74845.5	90219.5	105273	119932	135741
1390.08	1304.46	15404.7	29503.5	45050.7	60355.8	74892.7	90246.7	105303	119981	135789
1389.03	1352.03	15452.2	29550.9	45100.7	60405.9	74942.7	90270.4	105326	120033	135841
1387.99	1405.91	15505.9	29604.5	45152.5	60457.8	74994.4	90308	105352	120088	135895
1386.95	1452.28	15552.2	29650.6	45200.4	60505.9	75042.3	90319.8	105387	120153	135960
1385.9	1502.34	15602.1	29700.5	45248.4	60553.9	75090.2	90366.8	105426	120215	136021
1384.86	1541.53	15641.1	29739.4	45289.9	60595.6	75131.7	90420.3	105464	120268	136074
1383.82	1582.52	15682	29780.2	45325.1	60630.9	75166.8	90456.7	105498	120301	136107
1382.77	1612.08	15711.4	29809.5	45352.2	60658.1	75194	90480.8	105527	120320	136125
1381.73	1623.59	15722.8	29820.8	45371.2	60677.2	75212.9	90490.4	105542	120330	136136
1380.68	1643.92	15743	29840.9	45387.4	60693.6	75229.1	90499.6	105549	120333	136140
1379.64	1649.4	15748.3	29846.1	45398.5	60704.8	75240.2	90509	105557	120345	136151
1378.59	1665.66	15764.4	29862.1	45412.2	60718.6	75253.8	90510.5	105566	120362	136168
1377.55	1686.48	15785.1	29882.7	45424	60730.5	75265.6	90535.7	105585	120370	136176
1376.5	1691.43	15789.9	29887.4	45433.5	60740.1	75275	90565.6	105615	120378	136184
1375.46	1716.47	15814.8	29912.2	45449.5	60756.3	75291	90598	105655	120386	136193
1374.41	1716.3	15814.5	29911.8	45471.2	60778.1	75312.7	90658.9	105702	120408	136215
1373.36	1753.99	15852.1	29949.3	45500.2	60807.2	75341.7	90714.8	105750	120451	136257
1372.32	1815.56	15913.5	30010.6	45549.5	60856.7	75391	90758.4	105801	120512	136318
1371.27	1872.45	15970.3	30067.3	45620.8	60928.1	75462.2	90810	105861	120596	136401
1370.22	1949.19	16046.9	30143.8	45711	61018.4	75552.4	90871.4	105925	120696	136500
1369.18	2075.38	16172.9	30269.7	45804.5	61112	75645.9	90957.3	106008	120800	136603
1368.13	2182.5	16279.9	30376.6	45901.7	61209.4	75743.1	91063.4	106107	120912	136714
1367.08	2260.07	16357.4	30454	46000.8	61308.5	75842.1	91154.8	106208	121031	136832
1366.04	2340.35	16437.5	30534	46092.9	61400.8	75934.2	91282.4	106300	121157	136957
1364.99	2441.26	16538.3	30634.7	46176.7	61484.7	76017.9	91358.5	106380	121282	137081
1363.94	2527.52	16624.4	30720.7	46264.1	61572.3	76105.3	91402	106450	121398	137196
1362.89	2606.87	16703.6	30799.8	46356.4	61664.6	76197.5	91459.7	106519	121500	137297
1361.84	2692.99	16789.6	30885.7	46433.7	61742.1	76274.9	91538.4	106584	121585	137380
1360.79	2772.98	16869.4	30965.4	46490.4	61798.9	76331.5	91622.9	106661	121641	137437
1359.75	2819.48	16915.8	31011.7	46529.5	61838.1	76370.6	91703.6	106734	121671	137466
1358.7	2809.76	16905.9	31001.7	46556.2	61864.9	76397.2	91758.8	106785	121666	137462
1357.65	2832.89	16928.9	31024.6	46574.9	61883.7	76415.9	91816.7	106815	121656	137452
1356.6	2872.56	16968.5	31064.1	46604.6	61913.6	76445.6	91803.7	106840	121653	137449
1355.55	2944.76	17040.5	31136	46671.1	61980.2	76512	91826.1	106879	121684	137480
1354.5	3047.39	17143	31238.4	46788.9	62098.1	76629.8	91910.9	106956	121770	137565
1353.45	3235.14	17330.6	31425.9	46966.6	62275.9	76807.5	92069.7	107091	121939	137733
1352.4	3508.97	17604.3	31699.5	47234.1	62543.6	77075	92296.5	107325	122205	137996
1351.35	3863.57	17958.8	32053.9	47615.3	62924.9	77456.1	92624.7	107657	122577	138364
1350.3	4363.68	18458.8	32553.8	48129.7	63439.4	77970.5	93063.7	108110	123055	138838
1349.25	5029.44	19124.4	33219.3	48771.8	64081.6	78612.5	93690.6	108719	123670	139446
1348.19	5817.61	19912.4	34007.2	49538.4	64848.3	79379.1	94405.9	109437	124420	140189
1347.14	6713.78	20808.4	34903.2	50424.9	65734.9	80265.6	95322.4	110298	125297	141057
1346.09	7672.01	21766.5	35861.2	51398.7	66708.9	81239.4	96368.6	111312	126273	142022
1345.04	8744.4	22838.8	36933.3	52469.1	67779.4	82309.8	97354.4	112460	127344	143083
1343.99	9923.67	24017.9	38112.3	53653.9	68964.3	83494.5	98773.3	113760	128499	144227
1342.94	11169.5	25263.6	39357.9	54959.9	70270.5	84800.5	100229	115180	129749	145463
1341.88	12635.1	26729.1	40823.3	56390.8	71701.5	86231.3	101732	116709	131096	146797
1340.83	14180.3	28274.2	42368.3	57919.6	73230.4	87760.2	103363	118316	132560	148246
1339.78	15758.5	29852.2	43946.2	59501.6	74812.5	89342.1	104927	119852	134105	149775
1338.72	17345.3	31438.8	45532.8	61077.8	76388.8	90918.2	106472	121343	135659	151313
1337.67	18831.3	32924.7	47018.5	62544.5	77855.6	92384.9	107851	122732	137121	152760
1336.62	20142.7	34236	48329.7	63844.3	79155.6	93684.7	108953	123947	138416	154042
1335.56	21232	35325.2	49418.8	64914.8	80226.2	94755.2	110113	124950	139465	155081
1334.51	21989.2	36082.3	50175.8	65703.7	81015.2	95544	110890	125691	140236	155844
1333.45	22501.9	36594.8	50688.2	66200.1	81511.7	96040.4	111319	126159	140712	156315
1332.4	22708.1	36800.8	50894.1	66414.7	81726.5	96255	111487	126355	140913	156514
1331.35	22636.5	36729.1	50822.3	66372	81683.9	96212.3	111386	126272	140872	156473
1330.29	22376.2	36468.6	50561.7	66112.4	81424.4	95952.6	111093	125992	140618	156223
1329.24	21933.5	36025.8	50118.8	65656.6	80968.7	95496.8	110667	125555	140190	155800
1328.18	21324.6	35416.8	49509.7	65043	80355.3	94883.2	110103	124986	139637	155252
1327.12	20588.5	34680.5	48773.3	64304.5	79616.9	94144.6	109402	124302	138961	154583
1326.07	19732.1	33824	47916.7	63467.9	78780.4	93308	108627	123515	138194	153824
1325.01	18816.4	32908.1	47000.8	62561.5	77874.2	92401.6	107745	122632	137341	152980
1323.96	17881.2	31972.9	46065.4	61608.6	76921.4	91448.6	106771	121683	136413	152061
1322.9	16916.1	31007.6	45100	60625.3	75938.2	90465.3	105763	120691	135445	151104
1321.84	15914.9	30006.3	44098.6	59630	74943.1	89470	104719	119671	134478	150147
1320.79	14911	29002.3	43094.5	58639.5	73952.7	88479.5	103719	118641	133540	149218
1319.73	13923.8	28014.9	42107	57661.2	72974.5	87501.1	102694	117622	132651	148339
1318.67	12987.1	27078	41170	56715.8	72029.2	86555.7	101676	116629	131780	147478
1317.61	12105.8	26196.6	40288.5	55826.3	71139.8	85666.1	100691	115676	130942	146648
1316.56	11236.3	25327	39418.8	54980.7	70294.3	84820.5	99797.7	114768	130111	145826
1315.5	10445.6	24536.1	38627.8	54164	69477.7	84003.8	98955.6	113928	129260	144983
1314.44	9695.79	23786.2	37877.8	53370	68683.9	83209.8	98176.4	113156	128402	144134
1313.38	8885.67	22975.9	37067.4	52598.4	67912.4	82438.1	97449.7	112449	127570	143311
1312.32	8113.66	22203.8	36295.2	51854.6	67168.7	81694.3	96806.3	111789	126777	142526
1311.27	7414.76	21504.7	35596	51135.8	66450	80975.4	96186.3	111170	126040	141797
1310.21	6755.39	20845.2	34936.4	50462.2	65776.6	80301.8	95614.6	110598	125361	141126
1309.15	6145	20234.7	34325.8	49862.3	65176.8	79701.9	95054.6	110066	124769	140539
1308.09	5591.44	19681	33772	49327.2	64641.9	79166.8	94548.8	109575	124250	140026
1307.03	5133.22	19222.6	33313.5	48859.3	64174.1	78698.8	94139.6	109134	123785	139566
1305.97	4761.63	18850.9	32941.7	48468.2	63783	78307.7	93729.1	108747	123368	139154
1304.91	4420.44	18509.6	32600.3	48148.2	63463.2	77987.7	93393.7	108420	122991	138781
1303.85	4162.98	18252	32342.6	47886.8	63201.9	77726.2	93108.4	108137	122636	138430
1302.79	3959.91	18048.8	32139.3	47665.2	62980.4	77504.6	92875.2	107890	122299	138096
1301.73	3769.26	17858	31948.4	47471.7	62787	77311.1	92668.5	107681	121984	137784
1300.67	3594.36	17682.9	31773.2	47307	62622.5	77146.4	92454.5	107479	121707	137511
1299.6	3429.6	17518	31608.2	47152.4	62468	76991.7	92270.5	107284	121479	137284
1298.54	3282.46	17370.8	31460.9	46999.2	62314.9	76838.4	92080.8	107088	121305	137112
1297.48	3160.81	17249	31339	46850.7	62166.6	76690	91854.7	106900	121171	136980
1296.42	3000.17	17088.2	31178.1	46707.4	62023.4	76546.6	91698.1	106723	121062	136873
1295.36	2840.37	16928.2	31018.1	46567.1	61883.2	76406.3	91519.4	106559	120961	136773
1294.29	2718.24	16806	30895.7	46429.9	61746.1	76269	91391.9	106420	120868	136680
1293.23	2603.34	16690.9	30780.5	46305.8	61622.2	76144.9	91255.9	106296	120777	136591
1292.17	2488.37	16575.8	30665.3	46209.2	61525.7	76048.3	91148.4	106168	120697	136512
1291.11	2402.3	16489.6	30579	46126.5	61443.1	75965.5	91041.4	106049	120630	136446
1290.04	2354.33	16441.5	30530.8	46054.5	61371.3	75893.6	90895.2	105932	120577	136394
1288.98	2308.24	16395.3	30484.5	45998.8	61315.7	75837.8	90771.3	105833	120522	136339
1287.92	2234.06	16321	30410.1	45960.4	61277.3	75799.3	90709.6	105749	120463	136281
1286.85	2208.7	16295.5	30384.5	45928.9	61246	75767.8	90654.3	105690	120408	136227
1285.79	2198.38	16285	30373.9	45905.9	61223.1	75744.8	90631.4	105655	120370	136189
1284.72	2187.37	16273.9	30362.7	45888.3	61205.6	75727.2	90586.8	105627	120347	136167
1283.66	2155.95	16242.3	30331	45869.6	61187.1	75708.5	90570.6	105599	120343	136162
1282.59	2136.19	16222.4	30311	45829.6	61147.2	75668.4	90538.5	105571	120336	136156
1281.53	2070.22	16156.3	30244.8	45768.5	61086.2	75607.3	90498	105540	120318	136138
1280.46	1989.83	16075.8	30164.1	45688.3	61006.1	75527	90478.1	105512	120284	136104
1279.4	1885.28	15971.1	30059.4	45600.7	60918.6	75439.4	90442.4	105477	120243	136064
1278.33	1794.54	15880.2	29968.4	45506.5	60824.6	75345.2	90411.2	105442	120202	136024
1277.27	1709.08	15794.6	29882.7	45424.7	60743	75263.4	90381.3	105409	120172	135994
1276.2	1650.51	15735.9	29823.9	45350.9	60669.2	75189.5	90327.9	105380	120147	135970
1275.14	1573.63	15658.9	29746.7	45283.4	60601.9	75122	90312.3	105362	120124	135947
1274.07	1527.82	15612.9	29700.7	45213.6	60532.2	75052.1	90309.1	105343	120080	135904
1273	1443.84	15528.8	29616.5	45141.9	60460.6	74980.4	90301.4	105323	120018	135843
1271.93	1370.88	15455.7	29543.3	45076	60394.8	74914.5	90280.3	105301	119947	135772
1270.87	1304.65	15389.3	29476.8	45027.4	60346.4	74865.9	90219.8	105269	119881	135707
1269.8	1271.44	15356	29443.4	44988.8	60307.9	74827.2	90194.6	105235	119822	135649
1268.73	1272.75	15357.1	29444.4	44965.8	60285	74804.2	90165.3	105207	119784	135612
1267.66	1263.53	15347.8	29435	44946.3	60265.7	74784.7	90142	105186	119768	135596
1266.6	1220.4	15304.5	29391.6	44921.1	60240.6	74759.4	90138	105170	119767	135595
1265.53	1189.6	15273.6	29360.5	44882.9	60202.5	74721.2	90121.1	105145	119768	135596
1264.46	1144.01	15227.8	29314.7	44841.9	60161.6	74680.1	90084.5	105116	119770	135599
1263.39	1099.65	15183.3	29270.1	44811.8	60131.6	74650	90046.3	105083	119771	135600
1262.32	1080.93	15164.5	29251.2	44798.4	60118.4	74636.6	90003.6	105053	119768	135596
1261.25	1104.36	15187.8	29274.3	44798.1	60118.2	74636.3	89991	105033	119755	135584
1260.18	1122.93	15206.2	29292.7	44814.1	60134.3	74652.2	89981.2	105023	119737	135566
1259.11	1138.39	15221.5	29307.9	44838.4	60158.7	74676.5	89989.2	105017	119717	135547
1258.04	1157.27	15240.2	29326.5	44859.1	60179.6	74697.2	89987.4	105014	119695	135526
1256.97	1180.59	15263.4	29349.6	44870.5	60191.1	74708.6	89971.6	105008	119679	135509
1255.9	1184.78	15267.5	29353.6	44877.4	60198.1	74715.4	89959.8	105005	119670	135501
1254.83	1174.32	15256.9	29342.9	44874	60194.8	74712	89967.5	105007	119670	135501
1253.76	1163.74	15246.2	29332	44860.8	60181.8	74698.8	89969.5	105015	119669	135500
1252.69	1150.29	15232.6	29318.3	44839.5	60160.5	74677.4	89993.7	105024	119663	135494
1251.62	1113.37	15195.5	29281.2	44814.2	60135.4	74652.1	89996.8	105024	119649	135480
1250.55	1090.67	15172.7	29258.2	44787.2	60108.5	74625	89980.8	105006	119631	135462
1249.48	1060.58	15142.4	29227.9	44751.6	60073.1	74589.5	89947	104976	119619	135451
1248.41	1029.14	15110.9	29196.2	44717.2	60038.8	74555	89896.7	104936	119623	135455
1247.33	997.75	15079.3	29164.6	44689.7	60011.4	74527.5	89847.7	104900	119636	135468
1246.26	954.014	15035.5	29120.6	44666.7	59988.6	74504.5	89836.9	104872	119656	135488
1245.19	962.216	15043.5	29128.6	44655.6	59977.5	74493.3	89815	104855	119666	135499
1244.12	960.874	15042	29127	44649.2	59971.3	74486.9	89818.1	104846	119670	135502
1243.04	957.93	15038.9	29123.8	44647.3	59969.5	74485	89802.4	104839	119665	135497
1241.97	963.062	15043.9	29128.7	44647.5	59969.8	74485.1	89795.8	104826	119654	135486
1240.9	937.266	15018	29102.6	44634.6	59957	74472.2	89776.5	104815	119652	135484
1239.82	933.808	15014.4	29098.9	44622	59944.6	74459.6	89763.3	104799	119657	135490
1238.75	919.245	14999.7	29084.1	44606.9	59929.7	74444.5	89744.7	104786	119667	135502
1237.68	883.57	14963.9	29048.2	44584.3	59907.2	74421.8	89738.8	104770	119683	135517
1236.6	887.735	14967.9	29052.1	44564.1	59887.1	74401.6	89717.4	104751	119694	135527
1235.53	853.013	14933	29017.2	44541.9	59865	74379.3	89701.6	104727	119708	135539
1234.45	816.072	14896	28980	44519.4	59842.7	74356.8	89665.8	104703	119722	135549
1233.38	815.535	14895.3	28979.2	44497.4	59820.8	74334.8	89636.3	104680	119730	135551
1232.3	791.414	14871	28954.9	44469.8	59793.2	74307.1	89627.4	104668	119736	135546
1231.23	759.789	14839.3	28923	44450.5	59774.1	74287.8	89628.2	104666	119737	135533
1230.15	740.611	14819.9	28903.6	44434.4	59758.1	74271.7	89636.1	104675	119739	135512
1229.08	721.973	14801.2	28884.7	44415.3	59739.1	74252.5	89651.2	104683	119735	135482
1228	727.308	14806.4	28889.8	44403.8	59727.8	74241	89656	104682	119714	135442
1226.92	712.783	14791.7	28875	44397.9	59722	74235.1	89646.3	104671	119681	135401
1225.85	693.795	14772.6	28855.8	44385.6	59709.8	74222.7	89611.2	104649	119632	135360
1224.77	698.129	14776.7	28859.9	44375.2	59699.5	74212.3	89584.4	104622	119565	135319
1223.69	684.251	14762.7	28845.7	44359.9	59684.4	74197	89561.2	104598	119494	135281
1222.62	652.107	14730.4	28813.4	44351.3	59675.9	74188.4	89541.9	104582	119432	135249
1221.54	672.751	14750.9	28833.8	44353.2	59677.9	74190.2	89541.3	104578	119383	135220
1220.46	659.74	14737.8	28820.5	44359	59683.8	74196	89547.1	104581	119349	135194
1219.38	692.029	14769.9	28852.6	44369.8	59694.8	74206.8	89560.2	104593	119326	135173
1218.31	716.246	14794	28876.5	44385	59710.1	74221.9	89573.1	104611	119321	135163
1217.23	705.716	14783.3	28865.8	44386.6	59711.8	74223.5	89590.1	104625	119327	135166
1216.15	701.249	14778.7	28861	44390.5	59715.9	74227.4	89609.5	104637	119335	135174
1215.07	705.184	14782.5	28864.7	44381.8	59707.2	74218.6	89614.4	104641	119343	135183
1213.99	674.137	14751.3	28833.4	44367.8	59693.4	74204.6	89598.5	104641	119341	135181
1212.91	690.395	14767.5	28849.5	44352.4	59678.1	74189.1	89602.2	104634	119323	135163
1211.83	645.844	14722.8	28804.7	44329.7	59655.5	74166.4	89578.7	104615	119288	135128
1210.75	621.892	14698.7	28780.5	44301.1	59627.1	74137.8	89571.5	104589	119253	135095
1209.67	597.705	14674.3	28756	44278.3	59604.4	74115	89530.6	104561	119224	135066
1208.59	568.332	14644.8	28726.4	44251.3	59577.5	74087.9	89482.5	104528	119204	135046
1207.51	553.215	14629.6	28711.1	44238.9	59565.2	74075.5	89464.7	104501	119187	135029
1206.43	559.936	14636.2	28717.5	44228.7	59555.2	74065.3	89448.3	104479	119174	135016
1205.35	536.869	14612.9	28694.2	44223.2	59549.8	74059.7	89434.5	104474	119153	134996
1204.27	552.531	14628.5	28709.6	44220.2	59547	74056.7	89442.1	104476	119127	134970
1203.19	535.031	14610.8	28691.9	44215.9	59542.8	74052.4	89443.3	104476	119097	134940
1202.11	533.616	14609.3	28690.2	44205.7	59532.7	74042.2	89462.9	104480	119079	134923
1201.03	525.534	14601	28681.9	44199.7	59526.8	74036.1	89444.2	104482	119065	134910
1199.94	517.052	14592.4	28673.2	44192	59519.2	74028.4	89438.2	104481	119062	134906
1198.86	503.387	14578.6	28659.3	44188.2	59515.6	74024.6	89453.7	104478	119064	134909
1197.78	523.541	14598.6	28679.2	44184.8	59512.3	74021.2	89445.3	104471	119074	134919
1196.7	526.178	14601.1	28681.6	44197.9	59525.5	74034.2	89442.7	104471	119088	134933
1195.61	535.701	14610.5	28690.9	44225.2	59553	74061.5	89436.1	104470	119110	134955
1194.53	577.289	14651.9	28732.2	44264.8	59592.7	74101	89449	104480	119149	134993
1193.45	663.767	14738.3	28818.4	44308.9	59636.9	74145.1	89482.8	104514	119205	135049
1192.37	710.752	14785.1	28865.2	44375.3	59703.4	74211.5	89529.3	104576	119273	135116
1191.28	775.243	14849.5	28929.4	44460.4	59788.6	74296.5	89637.1	104672	119364	135207
1190.2	861.129	14935.2	29015.1	44559.2	59887.6	74395.3	89765.5	104797	119471	135313
1189.11	1017.98	15091.9	29171.7	44676.4	60004.9	74512.4	89913.4	104943	119598	135439
1188.03	1148.59	15222.4	29302	44824	60152.6	74660	90072.9	105098	119734	135574
1186.94	1288.6	15362.3	29441.8	44979.2	60307.9	74815.2	90220.4	105241	119876	135715
1185.86	1445.99	15519.5	29598.9	45118.2	60447.1	74954.2	90347.5	105362	120009	135846
1184.77	1579.88	15653.3	29732.6	45214.6	60543.6	75050.6	90430.6	105450	120113	135949
1183.69	1619.1	15692.3	29771.6	45272.5	60601.6	75108.4	90475.2	105498	120171	136007
1182.6	1600.17	15673.3	29752.4	45273.3	60602.5	75109.2	90481.2	105500	120176	136011
1181.52	1534.37	15607.3	29686.3	45215.4	60544.8	75051.2	90439.1	105452	120121	135958
1180.43	1461.86	15534.7	29613.6	45109.5	60439	74945.3	90350.3	105358	120023	135860
1179.35	1311.44	15384.1	29462.9	44976.2	60305.9	74812	90208.6	105226	119889	135728
1178.26	1154.9	15227.4	29306.1	44826.8	60156.6	74662.6	90038.2	105069	119743	135584
1177.17	988.358	15060.7	29139.3	44669.4	59999.3	74505.1	89875.3	104906	119600	135443
1176.09	844.474	14916.7	28995.2	44511.7	59841.8	74347.4	89721.5	104757	119473	135317
1175	714.594	14786.7	28865.1	44372.2	59702.3	74207.8	89598.7	104636	119366	135211
1173.91	585.048	14657	28735.3	44252.3	59582.6	74087.9	89507.3	104546	119272	135119
1172.82	482.6	14554.4	28632.6	44160.6	59491	73996.2	89455.2	104480	119191	135039
1171.74	418.093	14489.8	28567.9	44090.8	59421.3	73926.3	89409.6	104434	119121	134969
1170.65	384.293	14455.8	28533.8	44048.5	59379.1	73884	89377.4	104398	119055	134904
1169.56	373.184	14444.6	28522.5	44031	59361.8	73866.5	89332.6	104365	119000	134850
1168.47	349.839	14421.1	28498.9	44024.1	59355	73859.6	89308.1	104333	118959	134809
1167.38	361.855	14432.9	28510.6	44014.9	59345.9	73850.3	89275.6	104303	118930	134781
1166.29	351.102	14422.1	28499.6	43995.4	59326.5	73830.8	89252.5	104280	118916	134767
1165.21	317.314	14388.1	28465.6	43973.2	59304.5	73808.6	89232.5	104271	118909	134760
1164.12	279.286	14350	28427.3	43953.6	59285	73788.9	89223.1	104265	118907	134758
1163.03	255.739	14326.3	28403.5	43935.7	59267.2	73771	89246.5	104265	118905	134757
1161.94	276.143	14346.5	28423.7	43930.9	59262.6	73766.2	89247.7	104262	118902	134754
1160.85	282.442	14352.7	28429.7	43939.8	59271.5	73775	89224.5	104254	118900	134752
1159.76	293.247	14363.3	28440.3	43956.2	59288.1	73791.4	89211.7	104238	118904	134757
1158.67	311.056	14381	28457.9	43969.2	59301.2	73804.3	89187.6	104215	118903	134755
1157.58	320.97	14390.8	28467.5	43974.7	59306.8	73809.8	89170.5	104206	118903	134756
1156.48	321.866	14391.5	28468.2	43978.6	59310.9	73813.7	89168.2	104209	118909	134761
1155.39	308.341	14377.9	28454.4	43974.5	59307	73809.6	89184.2	104218	118915	134768
1154.3	305.56	14374.9	28451.4	43958.6	59291.1	73793.6	89229.5	104235	118925	134778
1153.21	293.207	14362.4	28438.8	43935.5	59268.2	73770.5	89229.5	104255	118938	134790
1152.12	259.168	14328.3	28404.5	43916.8	59249.6	73751.8	89235.6	104275	118954	134807
1151.03	230.355	14299.3	28375.4	43905.8	59238.8	73740.8	89258.7	104289	118966	134819
1149.93	235.053	14303.9	28379.9	43905.1	59238.2	73740.1	89278.5	104295	118961	134814
1148.84	269.918	14338.6	28414.5	43918.7	59251.9	73753.6	89281.5	104305	118945	134798
1147.75	286.698	14355.2	28431	43940.6	59273.9	73775.5	89278.7	104309	118922	134776
1146.66	310.646	14379	28454.7	43962.2	59295.6	73797	89272.1	104301	118897	134751
1145.56	321.034	14389.3	28464.9	43965.8	59299.4	73800.6	89275.3	104285	118878	134732
1144.47	307.755	14375.8	28451.4	43956.8	59290.5	73791.5	89249.6	104272	118875	134729
1143.38	294.803	14362.7	28438.2	43943.2	59277	73777.9	89223.7	104267	118897	134752
1142.28	253.581	14321.4	28396.7	43926.6	59260.6	73761.3	89225.8	104267	118937	134791
1141.19	263.531	14331.2	28406.4	43917	59251.1	73751.7	89253.4	104270	118995	134849
1140.09	265.382	14332.9	28408	43915.7	59249.9	73750.3	89270.8	104279	119078	134932
1139	271.997	14339.4	28414.4	43920.8	59255.2	73755.4	89267.7	104291	119177	135029
1137.9	292.057	14359.3	28434.2	43940.7	59275.1	73775.2	89263.9	104297	119285	135136
1136.81	302.023	14369.1	28443.9	43961.7	59296.3	73796.2	89279.3	104300	119387	135237
1135.71	331.957	14398.9	28473.6	43991.8	59326.5	73826.3	89301.1	104315	119471	135321
1134.62	388.21	14455	28529.6	44024.1	59359	73858.6	89314.1	104351	119526	135375
1133.52	408.695	14475.4	28549.8	44059.8	59394.8	73894.2	89364.8	104412	119542	135392
1132.43	451.205	14517.7	28592.1	44100.3	59435.4	73934.7	89456.8	104489	119533	135383
1131.33	475.975	14542.3	28616.6	44136.5	59471.8	73970.9	89552.5	104565	119520	135370
1130.23	523.84	14590.1	28664.2	44168.6	59504	74003	89637	104629	119510	135360
1129.14	558.992	14625.1	28699.1	44200.8	59536.3	74035.1	89660.7	104664	119511	135361
1128.04	571.056	14637	28711	44219	59554.6	74053.2	89643.4	104670	119523	135373
1126.94	589.01	14654.8	28728.7	44228.2	59564	74062.5	89631.2	104658	119529	135379
1125.85	590.296	14655.9	28729.7	44224.5	59560.3	74058.7	89616.3	104641	119522	135372
1124.75	573.159	14638.7	28712.3	44224.7	59560.7	74058.9	89622.6	104643	119499	135350
1123.65	592.867	14658.2	28731.8	44242	59578.2	74076.2	89641.5	104668	119468	135319
1122.55	624.92	14690.1	28763.6	44284	59620.2	74118.1	89686	104705	119454	135305
1121.46	723.251	14788.3	28861.7	44369.4	59705.8	74203.5	89770.5	104767	119471	135322
1120.36	852.815	14917.7	28991	44499.1	59835.6	74333.2	89856	104863	119537	135388
1119.26	1022.66	15087.4	29160.6	44671.2	60007.9	74505.2	89957.5	105007	119665	135515
1118.16	1255.57	15320.2	29393.2	44888.9	60225.7	74722.9	90177.1	105207	119848	135696
1117.06	1497.19	15561.7	29634.6	45149.7	60486.6	74983.6	90453.1	105467	120086	135932
1115.96	1803.26	15867.6	29940.4	45457.7	60794.7	75291.7	90788.1	105796	120384	136227
1114.86	2151.66	16215.9	30288.6	45807.3	61144.4	75641.2	91163.4	106180	120728	136568
1113.76	2539.34	16603.4	30676	46190.5	61527.8	76024.4	91565	106588	121109	136945
1112.66	2940.34	17004.3	31076.8	46596.3	61933.7	76430.1	92008.3	107010	121500	137332
1111.56	3327.71	17391.5	31463.9	46985.3	62322.8	76819.1	92405.1	107410	121863	137691
1110.46	3677.68	17741.3	31813.6	47316	62653.7	77149.8	92747	107740	122163	137988
1109.36	3922.82	17986.3	32058.5	47531.5	62869.3	77365.3	92999.9	107955	122341	138165
1108.26	3997.11	18060.5	32132.5	47592.4	62930.3	77426.1	93063.9	108013	122368	138192
1107.16	3884.15	17947.3	32019.3	47479.2	62817.3	77312.9	92940.7	107901	122236	138061
1106.06	3568.34	17631.4	31703.3	47196.6	62534.8	77030.2	92655	107623	121954	137782
1104.95	3151.6	17214.5	31286.3	46785.1	62123.4	76618.7	92233.8	107221	121553	137386
1103.85	2669.13	16731.9	30803.6	46310.6	61649.1	76144.2	91748	106763	121089	136926
1102.75	2176.64	16239.3	30310.8	45841.3	61179.9	75674.9	91268.2	106308	120630	136473
1101.65	1758.6	15821.1	29892.5	45433.7	60772.4	75267.2	90877.4	105904	120233	136080
1100.55	1457.89	15520.2	29591.6	45111.2	60450	74944.7	90567.3	105585	119927	135777
1099.44	1266.02	15328.2	29399.5	44899.4	60238.4	74732.9	90352.7	105370	119721	135573
1098.34	1166.69	15228.7	29299.9	44803.7	60142.7	74637.1	90227.9	105248	119615	135468
1097.24	1151.07	15213	29284	44803	60142.2	74636.4	90202.4	105209	119591	135445
1096.13	1266.04	15327.8	29398.7	44889.7	60229	74723	90264.8	105250	119637	135491
1095.03	1448.72	15510.3	29581.2	45063.2	60402.6	74896.5	90364.1	105369	119756	135609
1093.93	1675.69	15737.2	29807.9	45318.8	60658.4	75152.1	90568.1	105574	119967	135818
1092.82	2025.98	16087.3	30157.9	45653.4	60993.2	75486.7	90873	105880	120282	136130
1091.72	2464.08	16525.3	30595.8	46081.3	61421.1	75914.5	91295.3	106314	120720	136563
1090.61	2982.92	17043.9	31114.4	46637.4	61977.3	76470.5	91871.1	106901	121294	137131
1089.51	3636.63	17697.5	31767.8	47329.1	62669.2	77162.2	92603.1	107633	122003	137833
1088.4	4476.06	18536.8	32607	48146.1	63486.3	77979.2	93482.9	108490	122828	138649
1087.3	5433.1	19493.7	33563.8	49069	64409.3	78902	94449.6	109429	123731	139543
1086.19	6392.64	20453.1	34523.1	50050.2	65390.7	79883.2	95411.3	110379	124646	140449
1085.08	7345.9	21406.2	35476.1	50987.9	66328.5	80820.9	96303.8	111259	125483	141278
1083.98	8177.42	22237.6	36307.4	51770.8	67111.5	81603.8	97066.9	111992	126144	141933
1082.87	8782.03	22842	36911.7	52325.2	67666.1	82158.1	97595.9	112511	126566	142350
1081.77	9015.12	23075	37144.6	52598.2	67939.2	82431.1	97860.3	112772	126716	142498
1080.66	8941.38	23001.1	37070.6	52558.1	67899.3	82391	97852.2	112757	126587	142371
1079.55	8631.12	22690.7	36760.1	52230.7	67572	82063.6	97555.4	112481	126228	142016
1078.45	8073.46	22132.9	36202.2	51683	67024.4	81515.8	97047.9	112000	125715	141509
1077.34	7357.59	21416.9	35486	51009.9	66351.4	80842.7	96394.5	111367	125111	140911
1076.23	6599.44	20658.6	34727.6	50265.8	65607.4	80098.5	95673.3	110653	124461	140268
1075.12	5870.32	19929.3	33998.3	49517.2	64859	79350	94949	109925	123808	139622
1074.01	5205.04	19263.9	33332.7	48821.3	64163.2	78654	94230.3	109229	123192	139012
1072.91	4553.89	18612.6	32681.3	48211.7	63553.7	78044.3	93600.8	108599	122625	138452
1071.8	4050.37	18108.9	32177.6	47696.6	63038.8	77529.3	93064.6	108057	122121	137953
1070.69	3634.92	17693.3	31761.9	47270.5	62612.8	77103.1	92612.9	107613	121700	137536
1069.58	3327.65	17385.9	31454.3	46937.2	62279.7	76769.8	92267.4	107266	121376	137216
1068.47	3073.93	17132.1	31200.4	46693.6	62036.1	76526.1	92012.1	107003	121145	136986
1067.36	2873.95	16931.9	31000.1	46515.2	61857.8	76347.6	91826.1	106813	120990	136834
1066.25	2776.65	16834.5	30902.6	46401.5	61744.3	76233.9	91693.6	106686	120898	136743
1065.14	2713.44	16771.1	30839.1	46340.4	61683.3	76172.8	91615.5	106615	120857	136703
1064.03	2692.78	16750.3	30818.2	46322.6	61665.7	76155	91586.5	106589	120835	136681
1062.92	2711.19	16768.6	30836.4	46329.2	61672.4	76161.6	91596.5	106604	120823	136669
1061.81	2720.16	16777.4	30845.1	46330.3	61673.6	76162.6	91652.3	106642	120808	136654
1060.7	2713.63	16770.7	30838.3	46318.7	61662.2	76151	91692.8	106680	120788	136635
1059.59	2683.12	16740.1	30807.6	46288.7	61632.2	76120.9	91731.2	106704	120763	136610
1058.48	2612.51	16669.3	30736.7	46245.6	61589.4	76077.9	91723.8	106707	120732	136580
1057.36	2564.96	16621.6	30688.9	46199.5	61543.3	76031.7	91679	106684	120700	136548
1056.25	2534.32	16590.8	30658	46159.2	61503.2	75991.4	91642.7	106641	120675	136523
1055.14	2517.41	16573.8	30640.8	46128.5	61472.6	75960.6	91593.5	106582	120651	136500
1054.03	2494.01	16550.2	30617.2	46115.3	61459.6	75947.5	91531.1	106524	120640	136489
1052.91	2485.95	16542	30608.9	46112.4	61456.8	75944.5	91457.9	106463	120636	136485
1051.8	2478.79	16534.7	30601.5	46112.7	61457.2	75944.7	91395.1	106391	120635	136485
1050.69	2500.97	16556.8	30623.4	46111.5	61456.1	75943.5	91342.5	106321	120634	136484
1049.58	2494.34	16550	30616.5	46104	61448.7	75936	91252.2	106258	120619	136469
1048.46	2452.81	16508.3	30574.7	46070.9	61415.8	75902.8	91175.7	106198	120586	136436
1047.35	2397.95	16453.3	30519.6	46004.8	61349.8	75836.7	91142.5	106134	120526	136377
1046.23	2305.74	16360.9	30427.2	45905.9	61251	75737.8	91079.8	106062	120442	136294
1045.12	2156.51	16211.6	30277.7	45781.6	61126.9	75613.4	90984.4	105978	120338	136192
1044.01	2014.75	16069.7	30135.7	45643.8	60989.2	75475.6	90872.2	105865	120219	136074
1042.89	1877.17	15931.9	29997.8	45490.2	60835.7	75322	90733	105724	120090	135947
1041.78	1717.71	15772.3	29838.1	45332.2	60677.8	75163.9	90577.1	105576	119963	135821
1040.66	1574.55	15629	29694.7	45174.2	60519.9	75005.9	90404.6	105425	119833	135693
1039.55	1391.85	15446.2	29511.8	45012.7	60358.6	74844.4	90269.9	105278	119717	135578
1038.43	1244.68	15298.9	29364.3	44859.1	60205.1	74690.7	90153	105148	119608	135470
1037.31	1100.15	15154.2	29219.6	44725.2	60071.4	74556.8	90015.2	105030	119509	135372
1036.2	981.138	15035	29100.3	44607.2	59953.5	74438.8	89913.2	104917	119411	135276
1035.08	899.017	14952.8	29017.9	44505.9	59852.4	74337.5	89819.6	104805	119315	135181
1033.96	818.343	14871.9	28937	44411.4	59758	74242.9	89697.3	104701	119219	135086
1032.85	714.742	14768.2	28833.1	44324.9	59671.6	74156.4	89589	104616	119129	134997
1031.73	619.873	14673.2	28738	44238	59584.8	74069.4	89522.5	104542	119046	134915
1030.61	545.131	14598.3	28663	44157.8	59504.7	73989.2	89476.8	104483	118984	134854
1029.5	479.834	14532.8	28597.5	44089.4	59436.5	73920.8	89448.4	104443	118937	134807
1028.38	414.378	14467.2	28531.8	44036.4	59383.6	73867.8	89396.4	104406	118898	134769
1027.26	390.5	14443.2	28507.6	43993	59340.3	73824.3	89354.2	104362	118861	134733
1026.14	344.668	14397.2	28461.6	43949.6	59297.1	73780.9	89317.8	104312	118827	134699
1025.02	308.711	14361.1	28425.3	43909.3	59257	73740.6	89251.7	104263	118794	134667
1023.9	265.962	14318.2	28382.3	43872.1	59219.9	73703.4	89207.9	104226	118764	134636
1022.79	214.159	14266.3	28330.3	43832.5	59180.3	73663.7	89177.6	104201	118738	134612
1021.67	200.18	14252.2	28316.1	43805.4	59153.4	73636.6	89173.3	104185	118720	134593
1020.55	180.861	14232.7	28296.5	43787.6	59135.7	73618.7	89180.9	104177	118708	134582
1019.43	165.098	14216.8	28280.5	43782.2	59130.5	73613.3	89170	104166	118691	134565
1018.31	185.741	14237.3	28300.9	43785.9	59134.3	73616.9	89144.1	104151	118676	134551
1017.19	183.33	14234.7	28298.2	43787.4	59136	73618.5	89123.4	104133	118667	134542
1016.07	191.9	14243.2	28306.5	43787.5	59136.2	73618.5	89101.9	104121	118672	134546
1014.95	188.658	14239.8	28303	43787.2	59136	73618.2	89114.8	104124	118683	134558
1013.83	175.516	14226.5	28289.6	43787.1	59136	73618	89129.7	104148	118704	134579
1012.71	178.9	14229.7	28292.7	43800	59149.1	73630.9	89168.7	104184	118729	134603
1011.58	208.085	14258.8	28321.7	43816.4	59165.6	73647.3	89216.5	104220	118751	134626
1010.46	236.258	14286.8	28349.6	43832.2	59181.5	73663	89254.5	104243	118753	134628
1009.34	263.149	14313.5	28376.2	43844	59193.5	73674.8	89257.4	104250	118745	134620
1008.22	239.34	14289.6	28352.2	43842	59191.6	73672.8	89225	104240	118728	134603
1007.1	215.974	14266.1	28328.6	43825.4	59175.2	73656.2	89199.9	104214	118709	134585
1005.97	202.327	14252.3	28314.7	43804.6	59154.5	73635.4	89171.9	104180	118692	134568
1004.85	171.217	14221	28283.3	43780.1	59130.1	73610.8	89144.4	104144	118680	134557
1003.73	153.115	14202.8	28264.9	43755.1	59105.2	73585.8	89101	104111	118672	134549
1002.6	138.459	14187.9	28250	43721.9	59072.2	73552.5	89063.6	104073	118660	134536
1001.48	86.2489	14135.6	28197.6	43678	59028.3	73508.6	89031.6	104036	118637	134514
1000.36	33.8679	14083.1	28144.9	43636.9	58987.4	73467.4	89001.5	104003	118608	134486
999.234	-13.131	14035.9	28097.7	43596.4	58947	73426.9	88964.4	103982	118574	134452
998.11	-47.0825	14001.8	28063.5	43566	58916.7	73396.4	88954.7	103972	118537	134416
996.986	-37.9175	14010.8	28072.4	43551.1	58902	73381.5	88957.8	103965	118513	134392
995.861	-58.2486	13990.4	28051.8	43538.8	58889.9	73369.2	88965.8	103962	118501	134380
994.736	-56.6232	13991.8	28053.2	43527.2	58878.3	73357.6	88962.9	103960	118499	134378
993.611	-73.3375	13975	28036.2	43516.7	58868	73347	88937.1	103952	118502	134382
992.486	-106.365	13941.8	28002.9	43506.3	58857.8	73336.7	88931.6	103939	118513	134392
991.36	-100.74	13947.3	28008.3	43504.2	58855.8	73334.5	88918.5	103923	118518	134398
990.234	-84.2945	13963.6	28024.5	43503.9	58855.5	73334.1	88909	103914	118514	134395
989.108	-77.6093	13970.1	28030.9	43510.9	58862.7	73341.1	88898.8	103909	118508	134388
987.982	-74.5329	13973	28033.7	43517.4	58869.3	73347.6	88891.6	103903	118506	134387
986.856	-77.8964	13969.5	28030.1	43516.9	58868.9	73347	88907.5	103903	118506	134387
985.729	-71.5945	13975.7	28036.2	43518	58870.2	73348.1	88894.7	103907	118505	134386
984.602	-81.7986	13965.3	28025.7	43520.9	58873.2	73350.9	88896	103911	118510	134391
983.475	-68.475	13978.5	28038.8	43529.5	58881.9	73359.5	88916.8	103911	118522	134403
982.347	-45.0473	14001.8	28061.9	43537.9	58890.5	73367.9	88908.9	103905	118528	134409
981.219	-44.9792	14001.7	28061.8	43547.6	58900.3	73377.5	88896.6	103903	118530	134411
980.092	-26.9915	14019.5	28079.5	43559	58911.9	73389	88879.3	103896	118532	134413
978.963	-36.6109	14009.8	28069.6	43562.1	58915	73392	88881.8	103888	118529	134411
977.835	-17.7413	14028.5	28088.2	43565.8	58919	73395.7	88899.5	103891	118527	134409
976.706	-16.1325	14030	28089.6	43573.6	58926.8	73403.4	88887	103902	118529	134411
975.577	-22.1576	14023.8	28083.3	43578.4	58931.8	73408.2	88910.5	103921	118542	134424
974.448	8.75441	14054.6	28114	43588.5	58942	73418.3	88942.4	103944	118568	134450
973.319	14.1935	14059.8	28119.1	43599.2	58952.9	73429	88967.3	103969	118598	134480
972.189	16.8617	14062.4	28121.6	43618.8	58972.6	73448.5	88995.1	103998	118628	134509
971.059	48.1589	14093.5	28152.6	43637.4	58991.3	73467.1	89015	104018	118654	134536
969.929	68.9387	14114.1	28173.1	43648.4	59002.4	73478	89030.3	104027	118668	134549
968.799	90.4777	14135.5	28194.4	43662.3	59016.4	73491.9	89033.1	104028	118676	134557
967.668	77.7142	14122.6	28181.4	43674.7	59029	73504.3	89023.4	104023	118682	134564
966.538	84.4473	14129.2	28187.9	43681.5	59035.9	73511	89007.3	104023	118691	134573
965.407	111.443	14156.1	28214.6	43690.1	59044.7	73519.6	89016.9	104029	118704	134585
964.275	120.287	14164.7	28223.2	43704.5	59059.2	73534	89035.2	104040	118713	134594
963.144	127.964	14172.3	28230.6	43722.3	59077.1	73551.8	89068.8	104058	118719	134600
962.012	148.767	14192.9	28251.2	43730.5	59085.4	73559.9	89078	104075	118722	134604
960.88	163.077	14207.1	28265.2	43730.2	59085.3	73559.6	89077.4	104084	118717	134600
959.748	144.659	14188.5	28246.5	43725.3	59080.5	73554.7	89085.5	104083	118705	134587
958.615	123.166	14166.9	28224.8	43717.7	59073.1	73547	89080.2	104075	118689	134572
957.483	122.731	14166.3	28224.1	43707.4	59062.9	73536.7	89068.4	104068	118682	134565
956.35	120.493	14163.9	28221.6	43703.8	59059.4	73533	89051.1	104061	118678	134561
955.217	131.734	14175	28232.6	43715.3	59071.1	73544.5	89054.7	104056	118678	134561
954.083	137.661	14180.8	28238.3	43729.1	59085	73558.3	89062.6	104061	118685	134568
952.949	163.404	14206.4	28263.8	43740.9	59097	73570.1	89063.3	104069	118694	134577
951.815	181.757	14224.6	28281.9	43745.9	59102.1	73575.1	89078.1	104080	118693	134577
950.681	154.458	14197.1	28254.3	43736.7	59093	73565.8	89094.8	104082	118680	134564
949.547	142.464	14185	28242	43713.2	59069.6	73542.3	89073.9	104073	118658	134543
948.412	103.437	14145.8	28202.8	43681.8	59038.3	73510.8	89069.1	104057	118639	134524
947.277	63.8123	14106	28162.9	43651.2	59007.9	73480.2	89025.1	104033	118623	134508
946.142	42.1753	14084.3	28141	43634.5	58991.4	73463.5	89002.5	104006	118613	134498
945.007	48.6071	14090.5	28147.2	43623.5	58980.4	73452.4	88991.3	103990	118615	134501
943.871	46.8924	14088.7	28145.2	43623.7	58980.8	73452.6	88981.6	103980	118617	134503
942.736	63.6039	14105.2	28161.7	43628.9	58986.2	73457.8	88978.7	103989	118614	134499
941.599	50.4025	14091.9	28148.2	43633.7	58991	73462.5	89009.5	104006	118607	134493
940.463	60.13	14101.5	28157.7	43635.5	58993	73464.3	89020	104028	118602	134488
939.327	61.7149	14102.9	28159	43638.5	58996.1	73467.3	89067.2	104051	118598	134485
938.19	64.1246	14105.2	28161.1	43637.4	58995.2	73466.2	89072.9	104070	118606	134493
937.053	65.3219	14106.2	28162.1	43638.3	58996.1	73466.9	89075.4	104070	118623	134509
935.915	66.3536	14107.1	28162.9	43634.8	58992.8	73463.5	89073	104063	118646	134532
934.778	55.5997	14096.2	28151.8	43635.9	58994	73464.5	89051.5	104042	118657	134543
933.64	64.0124	14104.5	28160	43641	58999.3	73469.6	89015.4	104029	118659	134546
932.502	70.6975	14111	28166.4	43649.8	59008.2	73478.4	89020.2	104023	118656	134543
931.364	98.1398	14138.3	28193.6	43663.9	59022.4	73492.4	89016.2	104026	118648	134536
930.225	108.679	14148.7	28203.9	43680.9	59039.6	73509.4	89051.6	104035	118637	134525
929.087	118.546	14158.4	28213.5	43692.9	59051.7	73521.3	89057	104047	118636	134523
927.948	133.57	14173.3	28228.3	43699.1	59058	73527.5	89057.2	104052	118634	134522
926.808	131.619	14171.2	28226.1	43698.5	59057.5	73526.8	89049.9	104050	118630	134518
925.669	120.485	14159.9	28214.7	43695.9	59055.1	73524.2	89048.5	104039	118615	134504
924.529	113.223	14152.5	28207.2	43687.6	59046.9	73515.9	89033.8	104033	118604	134492
923.389	108.252	14147.4	28201.9	43674.1	59033.5	73502.3	89023.7	104026	118597	134486
922.249	96.0551	14135	28189.5	43659.2	59018.8	73487.4	89018.1	104019	118590	134479
921.109	71.2021	14110	28164.4	43641.3	59001	73469.5	89024.2	104006	118593	134482
919.968	52.8564	14091.5	28145.8	43622.1	58982	73450.3	88997.6	103992	118603	134492
918.827	37.721	14076.2	28130.4	43606.7	58966.7	73434.9	88983.6	103975	118610	134499
917.686	22.5738	14060.9	28115	43596.4	58956.5	73424.5	88951.4	103959	118612	134501
916.545	25.2305	14063.4	28117.4	43591.9	58952.2	73420	88953.2	103949	118606	134495
915.403	31.876	14069.9	28123.7	43593.7	58954.1	73421.7	88952.6	103953	118602	134491
914.261	27.3197	14065.2	28118.9	43597.9	58958.4	73425.9	88960.8	103959	118604	134494
913.119	32.4926	14070.2	28123.9	43599.2	58959.9	73427.2	88981.9	103970	118607	134497
911.977	42.2951	14079.9	28133.4	43592.2	58953	73420.1	88991	103972	118619	134509
910.834	28.0983	14065.6	28118.9	43588.3	58949.3	73416.3	88973.6	103974	118634	134524
909.691	13.3248	14050.6	28103.9	43590.2	58951.3	73418.1	88980.3	103974	118650	134540
908.548	14.8031	14052	28105.1	43595.6	58956.8	73423.4	88967.6	103973	118661	134552
907.405	58.8557	14095.9	28148.9	43610.2	58971.5	73438	88990.3	103978	118662	134552
906.261	75.4241	14112.3	28165.2	43638.1	58999.6	73465.9	88994	103988	118651	134541
905.117	94.8213	14131.5	28184.4	43666.9	59028.5	73494.7	89004.9	103996	118635	134526
903.973	128.952	14165.5	28218.2	43684.5	59046.3	73512.3	89020.9	104011	118620	134511
902.829	146.25	14182.7	28235.3	43685.3	59047.1	73512.9	89026.9	104026	118609	134501
901.684	125.794	14162	28214.6	43684.1	59046.1	73511.8	89044.2	104046	118611	134502
900.54	104.602	14140.7	28193.1	43678.4	59040.5	73506	89083	104066	118626	134517
899.395	102.887	14138.8	28191.1	43676.4	59038.6	73504	89098	104084	118653	134545
898.249	136.501	14172.3	28224.5	43688.2	59050.6	73515.7	89115.8	104103	118681	134572
897.104	155.797	14191.5	28243.5	43721.5	59084	73549	89126	104119	118706	134598
895.958	207.836	14243.3	28295.3	43769.1	59131.8	73596.6	89149.1	104139	118731	134622
894.812	262.492	14297.8	28349.7	43820.6	59183.4	73648	89186.7	104182	118761	134652
893.666	330.168	14365.4	28417.1	43872.7	59235.6	73700.1	89230.3	104241	118798	134689
892.519	383.174	14418.2	28469.9	43933.2	59296.3	73760.6	89329.8	104319	118845	134735
891.372	434.526	14469.4	28521	44000.6	59363.8	73828	89438.4	104408	118897	134787
890.226	517.564	14552.3	28603.8	44084.8	59448.1	73912.1	89515.1	104499	118960	134849
889.078	633.053	14667.7	28719	44187.9	59551.4	74015.2	89612.5	104594	119023	134913
887.931	765.464	14799.9	28851.1	44322.5	59686.1	74149.7	89702.5	104687	119093	134982
886.783	926.095	14960.4	29011.5	44487.2	59850.9	74314.4	89799.1	104794	119170	135058
885.635	1099.42	15133.6	29184.6	44667	60030.9	74494.2	89932	104924	119259	135146
884.487	1315.49	15349.5	29400.4	44859.5	60223.5	74686.7	90077.6	105068	119369	135255
883.338	1514.04	15547.9	29598.7	45062.7	60426.8	74889.8	90252	105230	119494	135379
882.19	1687.15	15720.9	29771.5	45264	60628.2	75091	90421.6	105403	119618	135503
881.041	1884.05	15917.6	29968.2	45448.8	60813.2	75275.9	90570.7	105562	119740	135623
879.892	2048.63	16082	30132.5	45588.3	60952.8	75415.3	90720.5	105690	119837	135719
878.742	2139.73	16173	30223.3	45670.5	61035.2	75497.5	90820.5	105769	119893	135774
877.593	2146.27	16179.4	30229.6	45676.7	61041.5	75503.6	90822.9	105789	119895	135777
876.443	2042.51	16075.5	30125.6	45585.2	60950.1	75412.1	90770.9	105742	119844	135727
875.292	1887.34	15920.1	29970.2	45415.6	60780.7	75242.5	90667.9	105631	119756	135640
874.142	1660.07	15692.7	29742.6	45201.6	60566.8	75028.4	90507.6	105480	119643	135528
872.991	1397.89	15430.4	29480.2	44981.9	60347.2	74808.7	90323.3	105317	119516	135403
871.84	1211.06	15243.4	29293.1	44791.9	60157.4	74618.7	90156.9	105150	119404	135292
870.689	1081.14	15113.3	29162.9	44645.4	60011.1	74472.2	90014.3	104996	119314	135203
869.538	1005.36	15037.4	29086.9	44551.8	59917.5	74378.5	89901.7	104873	119255	135145
868.386	960.318	14992.2	29041.6	44499.4	59865.3	74326.1	89779.4	104775	119224	135114
867.234	919.523	14951.3	29000.5	44457.2	59823.2	74283.8	89722.9	104704	119227	135117
866.082	891.331	14922.9	28972.1	44419.1	59785.2	74245.7	89693.3	104661	119256	135146
864.93	865.3	14896.7	28945.8	44395	59761.3	74221.6	89665.7	104652	119302	135191
863.777	836.305	14867.6	28916.5	44397	59763.4	74223.6	89700.9	104682	119359	135248
862.624	885.133	14916.3	28965.1	44445.7	59812.3	74272.2	89777.3	104751	119442	135331
861.471	1022.98	15054	29102.7	44568.3	59935	74394.8	89907	104885	119566	135453
860.318	1214.95	15245.8	29294.4	44780.9	60147.7	74607.3	90094.4	105098	119750	135636
859.164	1514.6	15545.3	29593.8	45091.2	60458.2	74917.6	90380.4	105390	120016	135899
858.01	1920.92	15951.5	29999.8	45484.2	60851.3	75310.6	90784.8	105765	120375	136255
856.856	2358.66	16389	30437.3	45928.7	61295.9	75755	91210.3	106205	120798	136673
855.702	2823.95	16854.2	30902.3	46374.2	61741.5	76200.5	91667.1	106660	121219	137090
854.547	3226.07	17256.1	31304.2	46736.6	62104.1	76562.9	92112	107053	121559	137427
853.393	3467.94	17497.9	31545.8	46948.3	62315.9	76774.5	92415	107315	121747	137613
852.238	3499.74	17529.5	31577.4	46977	62344.7	76803.2	92505.1	107401	121737	137604
851.082	3294.09	17323.7	31371.4	46814.3	62182.2	76640.4	92350.7	107277	121527	137396
849.927	2956.36	16985.8	31033.4	46501.1	61869.2	76327.3	92031.2	106966	121177	137050
848.771	2561.56	16590.9	30638.4	46114.2	61482.3	75940.3	91581.7	106539	120778	136655
847.615	2152.04	16181.2	30228.6	45730	61098.3	75556	91069.2	106082	120423	136304
846.458	1818.22	15847.2	29894.5	45404.4	60772.9	75230.4	90650.5	105672	120161	136044
845.302	1599.94	15628.8	29676	45155.2	60523.8	74981.2	90341.5	105352	120013	135898
844.145	1452.81	15481.5	29528.6	44983.5	60352.1	74809.4	90157.5	105145	119960	135846
842.988	1350.58	15379.1	29426.1	44881.4	60250.2	74707.3	90068.5	105042	119965	135851
841.831	1280.34	15308.7	29355.6	44821	60189.9	74646.9	90022.9	104998	119971	135857
840.673	1244.35	15272.6	29319.3	44781.2	60150.3	74607.1	90026.7	104986	119959	135845
839.515	1238.54	15266.6	29313.3	44762.2	60131.5	74588	90025.6	104981	119916	135803
838.357	1220.86	15248.8	29295.3	44764.1	60133.5	74589.9	89998.7	104971	119853	135741
837.199	1220.61	15248.4	29294.8	44774	60143.5	74599.8	89991.3	104964	119779	135668
836.04	1253.75	15281.4	29327.7	44782.5	60152.2	74608.2	89974.6	104959	119713	135603
834.882	1273.49	15301	29347.2	44781.6	60151.3	74607.2	89975.4	104969	119668	135558
833.723	1245.76	15273.1	29319.2	44776.1	60146	74601.8	90026.8	104993	119650	135541
832.563	1224.78	15252	29297.9	44765.8	60135.8	74591.4	90050.1	105025	119651	135542
831.404	1203.36	15230.4	29276.3	44752	60122.2	74577.6	90092.4	105063	119678	135569
830.244	1218.63	15245.5	29291.3	44754.6	60124.9	74580.2	90121.7	105096	119717	135608
829.084	1242.03	15268.8	29314.4	44777.4	60147.8	74602.9	90149	105115	119755	135645
827.924	1268.2	15294.8	29340.3	44808.2	60178.8	74633.6	90168.6	105132	119790	135680
826.763	1329.89	15356.3	29401.7	44847.5	60218.3	74673	90168.7	105148	119817	135707
825.602	1356.58	15382.9	29428.2	44883.4	60254.3	74708.8	90177.8	105169	119832	135722
824.441	1379.81	15405.9	29451.1	44920.6	60291.6	74746	90221.2	105191	119846	135736
823.28	1428.78	15454.8	29499.9	44957.2	60328.3	74782.5	90261	105222	119856	135746
822.119	1450.97	15476.8	29521.8	44988.3	60359.6	74813.6	90286.1	105257	119880	135770
820.957	1499.16	15524.8	29569.7	45022.4	60393.8	74847.7	90307.3	105289	119913	135803
819.795	1527.45	15553	29597.7	45051.7	60423.2	74876.9	90357.8	105314	119943	135833
818.633	1547.41	15572.8	29617.4	45075.3	60447	74900.5	90370	105339	119971	135861
817.47	1577.07	15602.3	29646.8	45112.1	60483.9	74937.3	90398.5	105375	119990	135880
816.307	1599.25	15624.3	29668.7	45148.6	60520.5	74973.7	90421.9	105412	119999	135889
815.144	1647.44	15672.4	29716.7	45182.2	60554.2	75007.3	90477.5	105440	120011	135901
813.981	1716.01	15740.8	29785	45205.9	60578.2	75031	90525.8	105469	120023	135913
812.818	1695.48	15720.1	29764.2	45212	60584.3	75037	90516.6	105488	120050	135940
811.654	1673.62	15698.1	29742.1	45205	60577.4	75030	90509.8	105493	120080	135970
810.49	1655.43	15679.7	29723.6	45188.1	60560.7	75013	90522.1	105479	120101	135990
809.326	1641.03	15665.2	29708.9	45177.9	60550.7	75002.9	90506.3	105460	120109	135998
808.161	1663.53	15687.5	29731.2	45198.9	60571.8	75023.8	90472.5	105447	120111	136000
806.996	1700.25	15724.1	29767.6	45233.8	60606.8	75058.6	90453.3	105440	120110	135999
805.831	1762.44	15786.1	29829.6	45278.7	60651.9	75103.5	90472.2	105437	120114	136004
804.666	1826.4	15849.9	29893.3	45325.7	60699	75150.5	90486.5	105447	120128	136018
803.501	1842.09	15865.5	29908.7	45370.3	60743.7	75195	90513.5	105478	120156	136046
802.335	1886.68	15909.9	29953	45417.5	60791.1	75242.2	90533	105516	120182	136072
801.169	1930.29	15953.4	29996.4	45466.4	60840.1	75291.1	90585.6	105555	120204	136093
800.003	1998.25	16021.2	30064.1	45521.3	60895.2	75346	90658.9	105595	120226	136116
798.836	2069.55	16092.3	30135.1	45581.9	60955.9	75406.5	90672.1	105640	120259	136148
797.669	2120.23	16142.8	30185.5	45635.1	61009.2	75459.7	90713.5	105689	120299	136188
796.502	2165.08	16187.5	30230.1	45681.2	61055.5	75505.8	90757	105733	120351	136240
795.335	2195.58	16217.9	30260.3	45718.1	61092.5	75542.6	90832.1	105776	120416	136304
794.168	2228.7	16250.9	30293.2	45752.1	61126.7	75576.6	90882.8	105838	120486	136374
793	2268.68	16290.7	30332.9	45791.6	61166.3	75616.1	90922.7	105905	120553	136440
791.832	2313.49	16335.3	30377.5	45836	61210.8	75660.4	90993.9	105971	120614	136501
790.664	2366.9	16388.6	30430.6	45889.2	61264.1	75713.6	91098.7	106035	120676	136562
789.495	2426.66	16448.2	30490.1	45942	61317.1	75766.3	91147.4	106103	120727	136613
788.326	2474.93	16496.3	30538.1	45991.6	61366.8	75815.9	91187.7	106158	120767	136652
787.157	2528.45	16549.7	30591.4	46034.8	61410.1	75859	91236.6	106191	120800	136685
785.988	2547.97	16569.1	30610.6	46071.4	61446.8	75895.6	91268.8	106206	120823	136708
784.819	2581.02	16602	30643.4	46101.5	61477.1	75925.7	91251	106220	120833	136719
783.649	2604.79	16625.6	30666.9	46127.8	61503.5	75951.9	91248.7	106228	120827	136713
782.479	2628.68	16649.3	30690.5	46143.4	61519.3	75967.5	91263.3	106224	120811	136696
781.309	2634.8	16655.3	30696.4	46150.9	61526.9	75975	91275.2	106215	120791	136677
780.138	2622.58	16642.9	30683.9	46129.8	61505.9	75953.9	91250.2	106201	120750	136637
778.967	2568.94	16589.1	30630	46077.4	61453.7	75901.5	91201.8	106173	120704	136592
777.796	2498.47	16518.5	30559.3	45988.6	61365.1	75812.6	91166.7	106125	120653	136541
776.625	2358.75	16378.6	30419.3	45873.3	61249.9	75697.3	91109.4	106062	120591	136480
775.454	2232.17	16251.9	30292.4	45749.7	61126.5	75573.7	91041.2	105989	120529	136419
774.282	2099.28	16118.8	30159.3	45631	61007.9	75454.9	90941.7	105905	120463	136353
773.11	2009.88	16029.3	30069.6	45533.8	60910.8	75357.7	90848.1	105812	120405	136297
771.938	1953.77	15973	30013.2	45467.4	60844.5	75291.2	90761.3	105719	120355	136247
770.765	1893.78	15912.9	29953	45414.5	60791.7	75238.3	90665.7	105632	120302	136194
769.592	1868.93	15887.9	29927.9	45365.9	60743.3	75189.6	90590.8	105556	120250	136143
768.419	1810.24	15829	29868.9	45306.3	60683.8	75130.1	90520.4	105486	120185	136079
767.246	1718.13	15736.8	29776.5	45225.3	60602.9	75049	90459.3	105420	120111	136006
766.072	1619.58	15638	29677.7	45122.8	60500.6	74946.4	90401.3	105357	120033	135930
764.899	1506.6	15524.9	29564.5	45005.1	60383	74828.7	90329.8	105292	119949	135846
763.725	1373.35	15391.5	29431	44893.6	60271.7	74717.2	90258.6	105227	119870	135769
762.55	1268.31	15286.3	29325.7	44794.7	60172.9	74618.3	90192.6	105158	119793	135692
761.376	1203.5	15221.4	29260.6	44713.8	60092.2	74537.3	90120.6	105079	119724	135624
760.201	1156.03	15173.7	29212.9	44654.8	60033.3	74478.3	90053.1	104999	119653	135554
759.026	1104.4	15122	29161	44616.1	59994.8	74439.6	89955.4	104922	119582	135484
757.851	1077.24	15094.6	29133.5	44583.2	59962	74406.6	89870	104855	119525	135427
756.675	1049.53	15066.8	29105.6	44552.2	59931.1	74375.6	89830.3	104806	119478	135381
755.499	1021.07	15038.2	29076.8	44519.3	59898.3	74342.6	89811.3	104776	119439	135343
754.323	976.811	14993.7	29032.3	44483.4	59862.6	74306.8	89799.3	104764	119413	135318
753.147	944.914	14961.7	29000.1	44442	59821.4	74265.3	89794.6	104752	119387	135292
751.971	893.977	14910.6	28948.9	44399.6	59779	74222.8	89777.4	104728	119372	135277
750.794	855.785	14872.3	28910.5	44358	59737.5	74181.2	89748.1	104699	119354	135259
749.617	827.318	14843.6	28881.7	44330.2	59709.9	74153.4	89702.5	104680	119347	135253
748.439	809.336	14825.5	28863.5	44321.5	59701.3	74144.6	89686.4	104680	119359	135265
747.262	809.856	14825.9	28863.8	44335.3	59715.3	74158.5	89721.2	104705	119382	135288
746.084	857.861	14873.7	28911.5	44356.2	59736.4	74179.3	89791.9	104749	119410	135315
744.906	895.086	14910.8	28948.5	44379.3	59759.5	74202.3	89846.8	104798	119435	135340
743.728	905.033	14920.6	28958.1	44392.7	59773.1	74215.8	89872.2	104825	119437	135342
742.549	874.376	14889.8	28927.2	44381.8	59762.4	74204.8	89865	104812	119416	135322
741.37	855.322	14870.6	28907.9	44341	59721.7	74164	89816.7	104763	119368	135274
740.191	798.596	14813.7	28850.9	44290.1	59670.9	74113	89722.4	104693	119309	135216
739.012	724.334	14739.3	28776.4	44236.7	59617.6	74059.6	89639.8	104618	119253	135161
737.832	675.795	14690.6	28727.6	44187.6	59568.7	74010.4	89582.1	104555	119215	135124
736.652	666.418	14681	28717.9	44144.9	59526.1	73967.7	89555.9	104519	119201	135110
735.472	638.471	14652.9	28689.7	44126.5	59507.9	73949.3	89551.4	104513	119211	135120
734.292	639.587	14653.9	28690.6	44140.4	59521.9	73963.2	89580	104533	119238	135147
733.111	684.865	14699	28735.6	44188.1	59569.7	74010.8	89646.1	104592	119286	135195
731.93	801.976	14816	28852.4	44287.1	59668.9	74109.7	89742.6	104708	119378	135285
730.749	978.314	14992.2	29028.5	44469.6	59851.5	74292.2	89917.5	104898	119544	135450
729.568	1227.73	15241.4	29277.6	44757.5	60139.6	74580.1	90229.3	105200	119827	135731
728.386	1614.17	15627.7	29663.8	45167.5	60549.7	74990.1	90638.6	105642	120257	136156
727.204	2132.72	16146.1	30182.1	45683.5	61065.8	75506	91173	106214	120810	136704
726.022	2734.3	16747.5	30783.4	46255.4	61637.8	76077.8	91863.8	106850	121418	137305
724.84	3320.15	17333.2	31369	46787.1	62169.7	76609.6	92546.1	107444	121966	137849
723.657	3734.33	17747.2	31782.9	47156.4	62539.2	76978.9	93026.3	107881	122332	138211
722.474	3878.64	17891.4	31926.9	47271.4	62654.3	77093.8	93201.2	108042	122426	138304
721.291	3686.18	17698.8	31734.2	47092.7	62475.7	76915.1	93017.3	107861	122219	138099
720.108	3200.64	17213.1	31248.4	46664.2	62047.4	76486.5	92512.1	107387	121760	137645
718.924	2569.65	16581.9	30617.2	46093.2	61476.5	75915.4	91771.2	106739	121163	137054
717.74	1923.53	15935.7	29970.8	45495.6	60879	75317.8	90997.4	106046	120557	136455
716.556	1421.87	15433.9	29468.8	44971.3	60354.8	74793.5	90402.2	105432	120038	135942
715.372	1072.45	15084.3	29119.2	44577.2	59960.9	74399.3	89977.5	104973	119653	135560
714.187	826.498	14838.2	28872.9	44322	59705.8	74144.1	89707.5	104683	119405	135315
713.002	679.698	14691.2	28725.9	44176.6	59560.6	73998.7	89570.3	104525	119269	135180
711.817	615.222	14626.6	28661.1	44097.7	59481.9	73919.8	89501.6	104439	119198	135111
710.631	590.687	14601.9	28636.3	44058.4	59442.7	73880.5	89449.6	104395	119156	135069
709.446	558.163	14569.2	28603.5	44040.6	59425	73862.6	89414.2	104369	119133	135047
708.26	537.321	14548.2	28582.4	44023	59407.5	73845	89377.5	104345	119130	135044
707.073	515.484	14526.2	28560.3	43994.1	59378.8	73816.1	89366.9	104322	119134	135047
705.887	484.196	14494.8	28528.8	43958.3	59343.1	73780.2	89350.2	104308	119140	135054
704.7	434.253	14444.7	28478.5	43923.5	59308.5	73745.4	89332.1	104300	119150	135064
703.513	391.251	14401.5	28435.3	43889.2	59274.3	73711	89331.5	104301	119158	135072
702.326	374.491	14384.6	28418.2	43861.4	59246.7	73683.2	89347.5	104307	119160	135074
701.138	364.352	14374.3	28407.8	43844	59229.3	73665.7	89356.5	104317	119153	135068
699.951	350.996	14360.7	28394.2	43837	59222.5	73658.8	89374.5	104328	119147	135061

## Sheet: Fig 9i
0	657.194
2	629.244
5	683.291
8	648.944
11	695.531
14	639.792
17	579.754
20	716.309
23	755.727
26	657.194
29	684.131
32	591.715
35	576.4
38	621.915
41	729.66
44	715.96

## Sheet: Fig 9j
0	22708.1
2	22628.5
5	22722.8
8	22687.5
11	22739
14	22671.9
17	22576.2
20	22766.5
23	22838.8
26	22699.2
29	22730
32	22588.6
35	22546.8
38	22631.3
41	22784.3
44	22757.2

## Sheet: SFig 102
1700.29	-2.27374e-13	1700.27	19816.1	1700.32	39593.8	1700.41	59857.9	1700.41	80554.6
1699.31	22.9666	1699.29	19853.3	1699.34	39609.8	1699.43	59877.8	1699.43	80568.6
1698.33	27.7695	1698.31	19893.9	1698.36	39633	1698.45	59901.1	1698.45	80572.8
1697.35	45.32	1697.33	19924.6	1697.38	39650.1	1697.47	59929.5	1697.47	80604.3
1696.37	27.1718	1696.35	19941.5	1696.4	39662.8	1696.49	59936.3	1696.49	80610.7
1695.39	72.753	1695.37	19932	1695.42	39668.9	1695.51	59949.2	1695.51	80615.2
1694.41	1.09053	1694.39	19923	1694.44	39657.3	1694.53	59937.9	1694.53	80622.2
1693.43	84.8765	1693.41	19896.7	1693.46	39652.6	1693.55	59939.3	1693.55	80612.7
1692.44	43.8084	1692.43	19875.3	1692.47	39653	1692.57	59931	1692.57	80625.9
1691.46	56.2404	1691.45	19873.9	1691.49	39639.7	1691.59	59912.8	1691.59	80633.7
1690.48	71.2137	1690.47	19873.6	1690.51	39644.5	1690.6	59902.4	1690.6	80633.8
1689.5	88.7268	1689.48	19874.1	1689.53	39636.6	1689.62	59912.8	1689.62	80664.5
1688.52	24.7826	1688.5	19881.7	1688.55	39650.5	1688.64	59928	1688.64	80680.1
1687.53	49.9322	1687.52	19892.2	1687.56	39651.9	1687.66	59970.6	1687.66	80722.6
1686.55	90.3375	1686.54	19914.3	1686.58	39648.5	1686.68	60002.8	1686.68	80758.6
1685.57	69.6755	1685.55	19920.4	1685.6	39671.2	1685.69	60002.6	1685.69	80769.9
1684.59	59.1949	1684.57	19927	1684.62	39677.6	1684.71	60026.3	1684.71	80784.7
1683.6	76.6888	1683.59	19944.1	1683.63	39685.9	1683.73	60027.9	1683.73	80785.8
1682.62	183.155	1682.6	19942.6	1682.65	39701.2	1682.74	60031.5	1682.74	80769.1
1681.64	68.4457	1681.62	19926.7	1681.67	39706.2	1681.76	60033.1	1681.76	80758.3
1680.65	154.541	1680.64	19921.9	1680.68	39717.7	1680.78	60031.3	1680.78	80765.7
1679.67	222.816	1679.65	19923	1679.7	39709.2	1679.79	60031.5	1679.79	80797.8
1678.68	250.42	1678.67	19932.8	1678.71	39711.6	1678.81	60040.5	1678.81	80801.5
1677.7	151.027	1677.68	19953.7	1677.73	39731.3	1677.82	60029.2	1677.82	80824.3
1676.71	145.625	1676.7	19965.3	1676.75	39733.2	1676.84	60052.2	1676.84	80844.5
1675.73	173.837	1675.71	19976.9	1675.76	39748.1	1675.85	60049.7	1675.85	80866.2
1674.74	202.054	1674.73	19990.3	1674.78	39767.6	1674.87	60061.2	1674.87	80877
1673.76	230.277	1673.74	19999.2	1673.79	39771.8	1673.88	60071.4	1673.88	80873.8
1672.77	258.506	1672.76	20021.9	1672.81	39762.6	1672.9	60072.1	1672.9	80885.1
1671.79	280.99	1671.77	20038.7	1671.82	39748.7	1671.91	60094	1671.91	80889.9
1670.8	234.989	1670.79	20032.4	1670.83	39745	1670.93	60113.5	1670.93	80894
1669.82	280.29	1669.8	20011.9	1669.85	39774.6	1669.94	60125.9	1669.94	80927
1668.83	206.421	1668.82	19987.5	1668.86	39794.9	1668.96	60156.2	1668.96	80973
1667.84	251.709	1667.83	19975.8	1667.88	39808.1	1667.97	60183.7	1667.97	81002.1
1666.86	269.104	1666.84	19976.5	1666.89	39835.8	1666.98	60215.6	1666.98	81057.4
1665.87	230.751	1665.86	19999.6	1665.9	39842	1666	60253.5	1666	81082.5
1664.88	324.136	1664.87	20029.4	1664.92	39865	1665.01	60265.8	1665.01	81099.6
1663.9	298.451	1663.88	20055.4	1663.93	39860.7	1664.02	60282	1664.02	81102.3
1662.91	272.776	1662.89	20042.6	1662.94	39866.7	1663.04	60291.4	1663.04	81091.1
1661.92	216.733	1661.91	20015.7	1661.95	39893.1	1662.05	60298.5	1662.05	81093.2
1660.93	218.926	1660.92	20001.5	1660.97	39914.4	1661.06	60296.6	1661.06	81088.8
1659.95	276.791	1659.93	19989	1659.98	39894.1	1660.07	60315.4	1660.07	81093.4
1658.96	327.043	1658.94	19986.5	1658.99	39877.7	1659.08	60325.5	1659.08	81162.4
1657.97	185.028	1657.95	19993.5	1658	39858.8	1658.1	60335	1658.1	81210.6
1656.98	301.033	1656.97	19978.5	1657.01	39865.7	1657.11	60349.1	1657.11	81231.9
1655.99	414.463	1655.98	19983.1	1656.02	39871	1656.12	60343.4	1656.12	81233
1655	340.773	1654.99	19983.1	1655.04	39896.5	1655.13	60363.4	1655.13	81208.5
1654.01	327.772	1654	19986.4	1654.05	39917.5	1654.14	60366.6	1654.14	81221.5
1653.03	228.859	1653.01	20020.7	1653.06	39952.9	1653.15	60348	1653.15	81259.5
1652.04	390.215	1652.02	20025.5	1652.07	39956.1	1652.16	60351.2	1652.16	81286.2
1651.05	286.277	1651.03	20037.3	1651.08	39950	1651.17	60332.6	1651.17	81325
1650.06	354.113	1650.04	20024.2	1650.09	39949.9	1650.18	60313.2	1650.18	81370.7
1649.07	343.648	1649.05	19979.5	1649.1	39961.7	1649.19	60305.9	1649.19	81380.1
1648.08	413.97	1648.06	19974.7	1648.11	39992.9	1648.2	60299.9	1648.2	81385.4
1647.09	441.356	1647.07	19971.1	1647.12	40028.4	1647.21	60342.7	1647.21	81403.9
1646.09	357.699	1646.08	19984.9	1646.13	40013.5	1646.22	60393.2	1646.22	81476.5
1645.1	246.322	1645.09	20006.2	1645.14	40026	1645.23	60450.8	1645.23	81551.5
1644.11	372.101	1644.1	20017.5	1644.14	40015.5	1644.24	60491.1	1644.24	81573.1
1643.12	384.342	1643.11	20016.6	1643.15	39992.2	1643.25	60495.9	1643.25	81546.7
1642.13	346.149	1642.11	20017.4	1642.16	39994.4	1642.26	60494	1642.26	81542
1641.14	408.808	1641.12	20016	1641.17	40019.2	1641.26	60480.8	1641.26	81537.6
1640.15	421.033	1640.13	20019.1	1640.18	40029.1	1640.27	60447.4	1640.27	81526.2
1639.15	372.776	1639.14	20004.1	1639.19	40042	1639.28	60428.3	1639.28	81524.2
1638.16	437.911	1638.15	20008.6	1638.19	40032.5	1638.29	60428.4	1638.29	81532.5
1637.17	366.999	1637.15	19995.7	1637.2	40064.1	1637.3	60438.5	1637.3	81534.8
1636.18	328.855	1636.16	20005.2	1636.21	40068.2	1636.3	60430.7	1636.3	81512.9
1635.18	429.21	1635.17	20001.7	1635.22	40043.6	1635.31	60419.1	1635.31	81467.8
1634.19	333.169	1634.18	19996.1	1634.22	40034.6	1634.32	60414	1634.32	81436.9
1633.2	393.212	1633.18	19990.4	1633.23	40038.3	1633.32	60444.4	1633.32	81425.2
1632.2	277.085	1632.19	19962.5	1632.24	40010.9	1632.33	60422.3	1632.33	81406.5
1631.21	357.243	1631.2	19958	1631.24	40003.6	1631.34	60425.8	1631.34	81373.4
1630.22	376.999	1630.2	19968.2	1630.25	40010.5	1630.34	60420.6	1630.34	81361.8
1629.22	411.837	1629.21	19980.8	1629.25	40046.5	1629.35	60435.9	1629.35	81390.3
1628.23	456.717	1628.21	20018.6	1628.26	40060.4	1628.35	60418.8	1628.35	81376
1627.23	436.22	1627.22	20078.7	1627.27	40057.4	1627.36	60412.4	1627.36	81344.7
1626.24	433.324	1626.22	20076.1	1626.27	40054.9	1626.37	60405	1626.37	81343.7
1625.24	357.557	1625.23	20080.4	1625.28	40036	1625.37	60434.7	1625.37	81347.6
1624.25	364.728	1624.23	20088.9	1624.28	40022.3	1624.38	60428.9	1624.38	81313.6
1623.25	419.619	1623.24	20099.1	1623.29	40028.6	1623.38	60425.8	1623.38	81293.6
1622.26	504.625	1622.24	20084	1622.29	40037.1	1622.38	60415.2	1622.38	81295
1621.26	393.753	1621.25	20064.1	1621.29	40031.9	1621.39	60411.1	1621.39	81309
1620.27	395.889	1620.25	20038.6	1620.3	40041.8	1620.39	60380.6	1620.39	81314.8
1619.27	370.417	1619.26	20019.4	1619.3	40040	1619.4	60360.6	1619.4	81297.8
1618.27	420.233	1618.26	19958	1618.31	40030.1	1618.4	60358.7	1618.4	81319.9
1617.28	354.625	1617.26	19953.3	1617.31	40015.6	1617.4	60350.7	1617.4	81311.2
1616.28	386.866	1616.27	19956.3	1616.31	40008.6	1616.41	60362	1616.41	81266.7
1615.28	394.017	1615.27	19953.1	1615.32	40028.2	1615.41	60348.3	1615.41	81268.2
1614.29	403.672	1614.27	19956.7	1614.32	40022.8	1614.41	60367.5	1614.41	81252.5
1613.29	360.68	1613.27	19967.3	1613.32	40009.1	1613.42	60383.1	1613.42	81251
1612.29	427.982	1612.28	19963.6	1612.32	40033.6	1612.42	60367.6	1612.42	81286.7
1611.29	500.268	1611.28	19982.2	1611.33	40027.8	1611.42	60338.6	1611.42	81288.5
1610.3	321.999	1610.28	19999.4	1610.33	40010.7	1610.42	60338.2	1610.42	81271.4
1609.3	321.639	1609.28	20044.2	1609.33	40005.1	1609.43	60330.9	1609.43	81267.5
1608.3	361.347	1608.28	20078.2	1608.33	39979.1	1608.43	60341.1	1608.43	81267.2
1607.3	401.039	1607.29	20095.1	1607.33	39979.1	1607.43	60322.3	1607.43	81275.3
1606.3	295.527	1606.29	20091.3	1606.33	39959.4	1606.43	60331.4	1606.43	81292.7
1605.3	420.309	1605.29	20076.4	1605.34	39948.2	1605.43	60341.8	1605.43	81318.3
1604.31	357.373	1604.29	20039.4	1604.34	39956	1604.43	60369.6	1604.43	81367.5
1603.31	352.003	1603.29	20030.8	1603.34	39956.6	1603.43	60351.6	1603.43	81381.5
1602.31	269.096	1602.29	20019.1	1602.34	39954.4	1602.43	60339.4	1602.43	81401.1
1601.31	331.264	1601.29	20034.5	1601.34	39970.9	1601.43	60332.1	1601.43	81428.6
1600.31	325.902	1600.29	20062.6	1600.34	39988.3	1600.43	60306.3	1600.43	81451
1599.31	305.543	1599.29	20067	1599.34	40021.6	1599.43	60313.5	1599.43	81474
1598.31	440.144	1598.29	20066.3	1598.34	40032.2	1598.43	60325.7	1598.43	81489.7
1597.31	384.788	1597.29	20067.2	1597.34	40019.3	1597.43	60350.3	1597.43	81531.8
1596.3	341.946	1596.29	20047.6	1596.34	40004.2	1596.43	60436.1	1596.43	81597.7
1595.3	339.084	1595.29	20027.9	1595.34	39996.9	1595.43	60466.1	1595.43	81661.1
1594.3	288.776	1594.29	20014.2	1594.33	39972.9	1594.43	60496.8	1594.43	81750.7
1593.3	348.343	1593.29	20031.9	1593.33	39966.1	1593.43	60515.1	1593.43	81808.3
1592.3	402.894	1592.28	20031.9	1592.33	39957.7	1592.43	60506.4	1592.43	81874.3
1591.3	312.672	1591.28	20036.1	1591.33	39988.2	1591.43	60543.2	1591.43	81957
1590.3	367.208	1590.28	20048.6	1590.33	39990.7	1590.42	60553.4	1590.42	82006.7
1589.29	341.891	1589.28	20061.9	1589.33	40016.4	1589.42	60574.2	1589.42	82087.2
1588.29	299.126	1588.28	20057.4	1588.32	40047.5	1588.42	60614.6	1588.42	82166.2
1587.29	381.061	1587.27	20050	1587.32	40073.2	1587.42	60653.4	1587.42	82235.1
1586.29	400.634	1586.27	20058.2	1586.32	40073.9	1586.41	60687.1	1586.41	82288
1585.28	335.448	1585.27	20042.2	1585.32	40095.4	1585.41	60702.4	1585.41	82324.6
1584.28	327.609	1584.27	20048	1584.31	40115.3	1584.41	60727.4	1584.41	82416.3
1583.28	406.98	1583.26	20043.6	1583.31	40160.7	1583.4	60806.4	1583.4	82623.2
1582.27	272.08	1582.26	20063.3	1582.31	40198.4	1582.4	60937.9	1582.4	82903.3
1581.27	356.412	1581.25	20101.2	1581.3	40291	1581.4	61122	1581.4	83276
1580.27	348.573	1580.25	20138.6	1580.3	40381.4	1580.39	61363.9	1580.39	83769
1579.26	325.801	1579.25	20195.2	1579.29	40504.4	1579.39	61688.5	1579.39	84416.7
1578.26	320.461	1578.24	20255.3	1578.29	40661	1578.38	62073	1578.38	85303.5
1577.25	332.544	1577.24	20288.5	1577.28	40867.8	1577.38	62557	1577.38	86432.2
1576.25	342.133	1576.23	20377	1576.28	41134.7	1576.38	63159.9	1576.38	87815
1575.24	316.892	1575.23	20439.9	1575.27	41405.3	1575.37	63849.9	1575.37	89432.2
1574.24	351.352	1574.22	20512.1	1574.27	41712.8	1574.37	64645.6	1574.37	91232.9
1573.23	308.713	1573.22	20533.9	1573.26	42005.9	1573.36	65414.9	1573.36	92955
1572.23	206.423	1572.21	20537.4	1572.26	42239.2	1572.35	66100.4	1572.35	94404.8
1571.22	290.597	1571.21	20538.8	1571.25	42409.9	1571.35	66618.1	1571.35	95432.4
1570.22	262.906	1570.2	20549	1570.25	42459.7	1570.34	66880.8	1570.34	95862.7
1569.21	307.28	1569.19	20520.2	1569.24	42366.8	1569.34	66869.8	1569.34	95601.3
1568.2	279.597	1568.19	20501.6	1568.23	42191.8	1568.33	66560.3	1568.33	94710.6
1567.2	276.761	1567.18	20479.5	1567.23	41932.3	1567.32	66000.6	1567.32	93363.5
1566.19	323.588	1566.17	20435.9	1566.22	41674.8	1566.32	65307.9	1566.32	91809.6
1565.18	293.435	1565.17	20356.4	1565.21	41403	1565.31	64535.5	1565.31	90170.8
1564.17	347.687	1564.16	20298.3	1564.21	41149.7	1564.3	63806.2	1564.3	88628.7
1563.17	315.059	1563.15	20256.1	1563.2	40928.5	1563.3	63156.6	1563.3	87313.3
1562.16	337.03	1562.14	20238.3	1562.19	40726.5	1562.29	62625.1	1562.29	86202.9
1561.15	306.898	1561.14	20223.9	1561.18	40530.5	1561.28	62228.2	1561.28	85310
1560.14	348.702	1560.13	20224.6	1560.18	40430.8	1560.27	61886.4	1560.27	84636
1559.14	350.815	1559.12	20226.1	1559.17	40366.9	1559.26	61652.2	1559.26	84132.1
1558.13	333.094	1558.11	20229.7	1558.16	40353.4	1558.26	61471.7	1558.26	83735.3
1557.12	340.166	1557.1	20227.4	1557.15	40318.6	1557.25	61325.2	1557.25	83424.1
1556.11	312.542	1556.09	20228.4	1556.14	40273.5	1556.24	61236.8	1556.24	83190
1555.1	349.347	1555.09	20222.1	1555.13	40229.1	1555.23	61137.9	1555.23	82959.7
1554.09	368.797	1554.08	20216.2	1554.12	40155	1554.22	61060.7	1554.22	82713.3
1553.08	430.341	1553.07	20223.8	1553.11	40082.1	1553.21	60996	1553.21	82485.6
1552.07	330.914	1552.06	20219.3	1552.1	40057.7	1552.2	60878.3	1552.2	82295.6
1551.06	323.124	1551.05	20186.1	1551.09	40029.2	1551.19	60808.4	1551.19	82153.6
1550.05	280.686	1550.04	20170.1	1550.08	40013.8	1550.18	60747.5	1550.18	82035.1
1549.04	297.655	1549.03	20147	1549.07	39986.3	1549.17	60689.3	1549.17	81960.6
1548.03	322.039	1548.02	20113	1548.06	39977.6	1548.16	60642.5	1548.16	81921.9
1547.02	237.575	1547.01	20075.1	1547.05	39971.3	1547.15	60596.9	1547.15	81857.2
1546.01	257.016	1545.99	20062.5	1546.04	39961.2	1546.14	60547.2	1546.14	81784.2
1545	269.03	1544.98	20061.3	1545.03	39978.9	1545.13	60482.2	1545.13	81746.7
1543.99	271.152	1543.97	20069.9	1544.02	39991.5	1544.12	60440.4	1544.12	81685.1
1542.98	295.516	1542.96	20076.4	1543.01	39977.6	1543.1	60419.8	1543.1	81658.3
1541.96	361.879	1541.95	20099.1	1542	39962.1	1542.09	60407.1	1542.09	81601.2
1540.95	218.215	1540.94	20085.9	1540.98	39953.6	1541.08	60417.6	1541.08	81576.9
1539.94	329.029	1539.93	20082.7	1539.97	39944.7	1540.07	60424.9	1540.07	81541.5
1538.93	264.456	1538.91	20092.8	1538.96	39931.6	1539.06	60423.4	1539.06	81486.5
1537.92	269.044	1537.9	20117	1537.95	39929	1538.04	60399	1538.04	81458.8
1536.9	283.505	1536.89	20161.2	1536.94	39917.8	1537.03	60381	1537.03	81456.2
1535.89	238.725	1535.87	20181.9	1535.92	39912.8	1536.02	60389.8	1536.02	81433.8
1534.88	334.616	1534.86	20200.6	1534.91	39886.1	1535.01	60369.8	1535.01	81419.5
1533.86	336.719	1533.85	20196.6	1533.9	39882.8	1533.99	60337.1	1533.99	81353.8
1532.85	363.487	1532.83	20147	1532.88	39905.5	1532.98	60326.7	1532.98	81326.4
1531.84	237.346	1531.82	20134.7	1531.87	39903.3	1531.97	60330.4	1531.97	81287.7
1530.82	266.588	1530.81	20134.1	1530.85	39901.8	1530.95	60308.9	1530.95	81229.9
1529.81	332.795	1529.79	20147.7	1529.84	39886.9	1529.94	60306.3	1529.94	81223.8
1528.79	334.895	1528.78	20166.4	1528.83	39840.1	1528.92	60307.6	1528.92	81244.1
1527.78	295.105	1527.76	20149.6	1527.81	39855.1	1527.91	60331.2	1527.91	81241.6
1526.76	314.457	1526.75	20151.9	1526.8	39852.8	1526.89	60310.4	1526.89	81245.5
1525.75	232.815	1525.73	20138.3	1525.78	39879	1525.88	60303.8	1525.88	81244
1524.73	326.049	1524.72	20113.5	1524.77	39903.8	1524.86	60295.7	1524.86	81277.6
1523.72	337.997	1523.7	20129.1	1523.75	39894.9	1523.85	60292.1	1523.85	81272.5
1522.7	325.324	1522.69	20146	1522.74	39904	1522.83	60283.7	1522.83	81267.3
1521.69	381.566	1521.67	20169.5	1521.72	39884.6	1521.82	60283.5	1521.82	81294.2
1520.67	317.216	1520.66	20167.2	1520.7	39867.7	1520.8	60297.7	1520.8	81301.7
1519.66	218.451	1519.64	20162.6	1519.69	39897	1519.78	60349.9	1519.78	81302.7
1518.64	321.413	1518.62	20162.5	1518.67	39904.9	1518.77	60351.1	1518.77	81312.1
1517.62	308.756	1517.61	20164.3	1517.65	39915.1	1517.75	60368.4	1517.75	81358.8
1516.61	325.606	1516.59	20166.2	1516.64	39899.6	1516.73	60381.4	1516.73	81389.7
1515.59	320.327	1515.57	20164.3	1515.62	39868	1515.72	60380.9	1515.72	81394.4
1514.57	302.762	1514.56	20162.2	1514.6	39866	1514.7	60373.3	1514.7	81414.2
1513.55	331.889	1513.54	20153.8	1513.59	39838.7	1513.68	60364.1	1513.68	81428.8
1512.54	356.09	1512.52	20157.9	1512.57	39849.2	1512.67	60352.9	1512.67	81402.3
1511.52	326.248	1511.5	20167.3	1511.55	39873.3	1511.65	60380.8	1511.65	81395.8
1510.5	350.44	1510.48	20171.9	1510.53	39884.5	1510.63	60380.6	1510.63	81367.1
1509.48	310.79	1509.47	20193.3	1509.51	39896.6	1509.61	60396.9	1509.61	81391
1508.46	327.613	1508.45	20199.2	1508.5	39884.5	1508.59	60407.7	1508.59	81400.1
1507.44	246.263	1507.43	20204.1	1507.48	39889.4	1507.57	60397.9	1507.57	81426.5
1506.43	348.968	1506.41	20226	1506.46	39902.3	1506.56	60392.8	1506.56	81414.9
1505.41	365.772	1505.39	20233.2	1505.44	39894.6	1505.54	60374.5	1505.54	81417.8
1504.39	333.516	1504.37	20245.8	1504.42	39904.9	1504.52	60351.1	1504.52	81396.3
1503.37	377.289	1503.35	20252.7	1503.4	39910	1503.5	60373.7	1503.5	81411.7
1502.35	364.658	1502.33	20238.5	1502.38	39886.1	1502.48	60394.6	1502.48	81425.7
1501.33	305.459	1501.31	20213.5	1501.36	39881.1	1501.46	60441	1501.46	81472.6
1500.31	383.52	1500.29	20192.2	1500.34	39869.5	1500.44	60459.5	1500.44	81510.4
1499.29	341.493	1499.27	20179.8	1499.32	39888.1	1499.42	60482.5	1499.42	81570.8
1498.27	343.575	1498.25	20174.9	1498.3	39905.5	1498.4	60510.5	1498.4	81579.3
1497.25	384.844	1497.23	20176.6	1497.28	39915.3	1497.38	60514	1497.38	81610.9
1496.23	276.728	1496.21	20183.5	1496.26	39914.3	1496.36	60518.5	1496.36	81632.8
1495.2	305.752	1495.19	20195.5	1495.24	39931.3	1495.33	60546.9	1495.33	81675.9
1494.18	298.05	1494.17	20195.2	1494.22	39935.1	1494.31	60568.4	1494.31	81707
1493.16	312.374	1493.15	20193.6	1493.19	39948	1493.29	60605.8	1493.29	81771.8
1492.14	400.093	1492.12	20202.2	1492.17	39952.3	1492.27	60622.5	1492.27	81832.4
1491.12	348.345	1491.1	20202.2	1491.15	39973.5	1491.25	60650.9	1491.25	81923.3
1490.1	284.39	1490.08	20213.7	1490.13	39979.7	1490.23	60700.1	1490.23	81997.3
1489.07	345.163	1489.06	20231.8	1489.11	39970.4	1489.2	60706.4	1489.2	82079.2
1488.05	379.021	1488.03	20236.3	1488.08	39960.4	1488.18	60724.7	1488.18	82161.5
1487.03	332.207	1487.01	20225.4	1487.06	39993.9	1487.16	60755.6	1487.16	82242.1
1486	341.617	1485.99	20238	1486.04	40024	1486.13	60777.1	1486.13	82284.7
1484.98	304.602	1484.97	20252.9	1485.01	40065.8	1485.11	60798.3	1485.11	82367.7
1483.96	460.574	1483.94	20272.4	1483.99	40084.2	1484.09	60815.1	1484.09	82445.3
1482.93	311.21	1482.92	20269.4	1482.97	40107	1483.06	60840	1483.06	82542.1
1481.91	340.149	1481.89	20271.9	1481.94	40101.7	1482.04	60873	1482.04	82659.5
1480.89	300.723	1480.87	20239.2	1480.92	40091.2	1481.02	60884.6	1481.02	82823.8
1479.86	424.839	1479.85	20209	1479.89	40057.1	1479.99	60955	1479.99	83021.4
1478.84	326.847	1478.82	20179.4	1478.87	40051.9	1478.97	61034.3	1478.97	83223.3
1477.81	309.405	1477.8	20190.8	1477.84	40067.3	1477.94	61123.2	1477.94	83441.6
1476.79	367.585	1476.77	20217.3	1476.82	40116.5	1476.92	61210.4	1476.92	83648.5
1475.76	435.496	1475.75	20251.9	1475.79	40122.1	1475.89	61320.4	1475.89	83825.1
1474.74	340.02	1474.72	20290.6	1474.77	40161.3	1474.87	61422.1	1474.87	83953.6
1473.71	415.222	1473.7	20330.2	1473.74	40184.1	1473.84	61481.7	1473.84	84035.1
1472.69	317.351	1472.67	20330.2	1472.72	40197.2	1472.82	61508.5	1472.82	84087.3
1471.66	451.008	1471.64	20337.9	1471.69	40181.5	1471.79	61468.9	1471.79	84037.3
1470.63	309.318	1470.62	20321.1	1470.67	40155.2	1470.76	61405	1470.76	83887.6
1469.61	396.643	1469.59	20326.5	1469.64	40160	1469.74	61308.2	1469.74	83724.5
1468.58	486.368	1468.56	20336.2	1468.61	40153.1	1468.71	61232.2	1468.71	83543.3
1467.55	381.277	1467.54	20339.2	1467.59	40138.6	1467.68	61214.8	1467.68	83391.1
1466.53	305.44	1466.51	20360.4	1466.56	40141.1	1466.66	61206.2	1466.66	83274.9
1465.5	353.755	1465.48	20364.5	1465.53	40116.8	1465.63	61188.3	1465.63	83225.5
1464.47	382.584	1464.46	20352.9	1464.5	40104.9	1464.6	61189.8	1464.6	83208.5
1463.44	474.652	1463.43	20348.8	1463.48	40085	1463.57	61181	1463.57	83185.4
1462.42	367.238	1462.4	20335.9	1462.45	40069.2	1462.55	61216.7	1462.55	83172.7
1461.39	396.047	1461.37	20371.3	1461.42	40099.7	1461.52	61250.5	1461.52	83183.4
1460.36	378.649	1460.34	20401.6	1460.39	40129.7	1460.49	61315.3	1460.49	83221.4
1459.33	436.612	1459.32	20440	1459.36	40179.9	1459.46	61389	1459.46	83263.5
1458.3	419.213	1458.29	20457.2	1458.34	40206.8	1458.43	61426	1458.43	83302.7
1457.27	406.681	1457.26	20476.9	1457.31	40236.8	1457.4	61474.7	1457.4	83341.6
1456.25	374.719	1456.23	20473.9	1456.28	40245.2	1456.38	61542.4	1456.38	83356.6
1455.22	388.917	1455.2	20455.3	1455.25	40229.1	1455.35	61623.5	1455.35	83369.3
1454.19	461.388	1454.17	20439.7	1454.22	40227	1454.32	61670.7	1454.32	83375.5
1453.16	405.157	1453.14	20447.2	1453.19	40235.4	1453.29	61707.5	1453.29	83371.9
1452.13	446.04	1452.11	20448.1	1452.16	40217.5	1452.26	61705	1452.26	83359.4
1451.1	503.894	1451.08	20434.2	1451.13	40212.2	1451.23	61674.1	1451.23	83340.4
1450.07	496.214	1450.05	20405.2	1450.1	40204.1	1450.2	61620.8	1450.2	83319.1
1449.04	495.815	1449.02	20427.6	1449.07	40208.5	1449.17	61589.1	1449.17	83301.3
1448	388.701	1447.99	20421.1	1448.04	40214	1448.14	61569.2	1448.14	83283.5
1446.97	376.199	1446.96	20387.4	1447.01	40223.6	1447.1	61560.2	1447.1	83265.7
1445.94	412.189	1445.93	20390.2	1445.98	40213.7	1446.07	61538.7	1446.07	83247.9
1444.91	491.794	1444.9	20371.3	1444.94	40208.6	1445.04	61540.4	1445.04	83230.1
1443.88	479.278	1443.86	20368.8	1443.91	40199.9	1444.01	61535.5	1444.01	83212.2
1442.85	457.076	1442.83	20347.5	1442.88	40208.1	1442.98	61539.7	1442.98	83194.4
1441.82	524.511	1441.8	20341.3	1441.85	40206.7	1441.95	61516.3	1441.95	83176.6
1440.78	456.293	1440.77	20381.8	1440.82	40186.7	1440.91	61446.8	1440.91	83158.7
1439.75	475.272	1439.74	20406.5	1439.78	40194.7	1439.88	61375.2	1439.88	83140.9
1438.72	516.032	1438.7	20421.3	1438.75	40201.6	1438.85	61292.7	1438.85	83123
1437.69	486.583	1437.67	20436.7	1437.72	40175.8	1437.82	61231	1437.82	83105.2
1436.65	445.047	1436.64	20435.3	1436.68	40158.8	1436.78	61191.9	1436.78	83087.3
1435.62	374.495	1435.6	20439.6	1435.65	40165.5	1435.75	61205.6	1435.75	83069.5
1434.59	495.065	1434.57	20435.3	1434.62	40168.7	1434.72	61224.8	1434.72	83051.6
1433.55	388.256	1433.54	20417.7	1433.58	40170.7	1433.68	61224.1	1433.68	83034.6
1432.52	530.535	1432.5	20418.6	1432.55	40167.9	1432.65	61192.8	1432.65	83017
1431.48	460.023	1431.47	20400.3	1431.52	40187.2	1431.61	61184.8	1431.61	82997.8
1430.45	457.213	1430.43	20384.7	1430.48	40216.1	1430.58	61172.8	1430.58	82976.5
1429.41	604.223	1429.4	20393.2	1429.45	40237.3	1429.55	61192.9	1429.55	82955.8
1428.38	449.181	1428.36	20412.5	1428.41	40243.2	1428.51	61173.5	1428.51	82930.9
1427.34	509.177	1427.33	20409.8	1427.38	40241.9	1427.48	61163.1	1427.48	82898.7
1426.31	540.168	1426.29	20381.1	1426.34	40244.3	1426.44	61131.5	1426.44	82858.1
1425.27	503.542	1425.26	20352.7	1425.31	40238.3	1425.41	61074.1	1425.41	82812.7
1424.24	558.662	1424.22	20345.3	1424.27	40218.6	1424.37	61019.7	1424.37	82757.3
1423.2	466.537	1423.19	20334.3	1423.24	40196.1	1423.33	60990.1	1423.33	82696
1422.17	553.01	1422.15	20330.6	1422.2	40189.1	1422.3	60969.9	1422.3	82603.8
1421.13	388.549	1421.11	20338.4	1421.16	40183.9	1421.26	60961.8	1421.26	82524.4
1420.09	506.358	1420.08	20345.7	1420.13	40156.2	1420.23	60926.7	1420.23	82437.2
1419.06	375.735	1419.04	20343	1419.09	40137.9	1419.19	60881.3	1419.19	82348.3
1418.02	589.939	1418	20331.1	1418.05	40128.9	1418.15	60823	1418.15	82229.8
1416.98	461.762	1416.97	20322.5	1417.02	40118.3	1417.11	60754.7	1417.11	82180.5
1415.95	584.28	1415.93	20363.7	1415.98	40108.6	1416.08	60715.1	1416.08	82123.4
1414.91	535.671	1414.89	20375.4	1414.94	40116.6	1415.04	60694.4	1415.04	82061.1
1413.87	511.172	1413.85	20390	1413.9	40113.5	1414	60690.4	1414	81983.6
1412.83	513.177	1412.82	20370.4	1412.87	40120.6	1412.96	60671	1412.96	81960.5
1411.79	625.951	1411.78	20354.7	1411.83	40105.1	1411.93	60657.8	1411.93	81949.3
1410.76	572.558	1410.74	20338.1	1410.79	40099.5	1410.89	60630.6	1410.89	81922.4
1409.72	509.558	1409.7	20342.4	1409.75	40083.8	1409.85	60618.2	1409.85	81907.5
1408.68	523.594	1408.66	20354.1	1408.71	40098.6	1408.81	60635.3	1408.81	81961.9
1407.64	607.401	1407.62	20386.4	1407.67	40114.1	1407.77	60657.7	1407.77	82003.4
1406.6	503.537	1406.58	20377	1406.63	40116.8	1406.73	60692.4	1406.73	82059.3
1405.56	633.01	1405.54	20388.9	1405.59	40110	1405.69	60710.3	1405.69	82091.2
1404.52	570.061	1404.51	20394.9	1404.55	40105.2	1404.65	60712.1	1404.65	82154.2
1403.48	569.645	1403.47	20389.7	1403.51	40089.3	1403.61	60706.5	1403.61	82187.5
1402.44	550.001	1402.43	20411.2	1402.47	40076.9	1402.57	60706.6	1402.57	82208
1401.4	662.536	1401.38	20433.5	1401.43	40081.3	1401.53	60749	1401.53	82280.4
1400.36	573.203	1400.34	20454	1400.39	40123.6	1400.49	60800.7	1400.49	82348.8
1399.32	512.733	1399.3	20459.6	1399.35	40137.3	1399.45	60855.8	1399.45	82441.7
1398.28	524.337	1398.26	20448.8	1398.31	40163.6	1398.41	60923.7	1398.41	82544.4
1397.24	552.744	1397.22	20414.2	1397.27	40194.4	1397.37	60970.1	1397.37	82631.3
1396.2	674.766	1396.18	20388.5	1396.23	40237.6	1396.33	61015.5	1396.33	82720.7
1395.15	607.123	1395.14	20373.4	1395.19	40250.4	1395.29	61024.8	1395.29	82764.5
1394.11	647.494	1394.1	20397.5	1394.15	40240.2	1394.24	61019.5	1394.24	82828.1
1393.07	596.679	1393.05	20387.6	1393.1	40232.4	1393.2	61045.7	1393.2	82894.4
1392.03	699.402	1392.01	20386.4	1392.06	40236.8	1392.16	61062.9	1392.16	82977.5
1390.99	629.411	1390.97	20406.4	1391.02	40237.2	1391.12	61117.5	1391.12	83028.3
1389.94	640.971	1389.93	20409.8	1389.98	40264.8	1390.08	61162.4	1390.08	83074.9
1388.9	599.787	1388.88	20396	1388.93	40281	1389.03	61209.9	1389.03	83157.6
1387.86	568.207	1387.84	20376.3	1387.89	40333.2	1387.99	61263.8	1387.99	83258.8
1386.81	656.453	1386.8	20374.3	1386.85	40353.9	1386.95	61310.2	1386.95	83343.5
1385.77	639.248	1385.75	20375.1	1385.8	40358.8	1385.9	61360.2	1385.9	83451.3
1384.73	653.176	1384.71	20360.6	1384.76	40345.8	1384.86	61399.4	1384.86	83535.3
1383.68	667.107	1383.67	20360.8	1383.72	40351.3	1383.82	61440.4	1383.82	83636.8
1382.64	681.041	1382.62	20389.4	1382.67	40364.2	1382.77	61470	1382.77	83678.2
1381.59	694.977	1381.58	20415.6	1381.63	40355.3	1381.73	61481.5	1381.73	83715.1
1380.55	684.962	1380.53	20434.5	1380.58	40335.1	1380.68	61501.8	1380.68	83762.9
1379.5	674.95	1379.49	20447.8	1379.54	40335.8	1379.64	61507.3	1379.64	83781.7
1378.46	633.843	1378.44	20437.3	1378.49	40342.9	1378.59	61523.6	1378.59	83807.4
1377.41	669.291	1377.4	20411.3	1377.45	40334.1	1377.55	61544.4	1377.55	83842.4
1376.37	678.419	1376.35	20400.9	1376.4	40352	1376.5	61549.3	1376.5	83853.2
1375.32	618.209	1375.31	20368.3	1375.36	40369.9	1375.46	61574.4	1375.46	83883.5
1374.28	579.536	1374.26	20356.3	1374.31	40392.2	1374.41	61574.2	1374.41	83945.4
1373.23	610.186	1373.22	20352.4	1373.26	40388.7	1373.36	61611.9	1373.36	84040.7
1372.19	626.487	1372.17	20353.8	1372.22	40421.7	1372.32	61673.5	1372.32	84144.9
1371.14	645.169	1371.12	20388.7	1371.17	40460.9	1371.27	61730.3	1371.27	84273.7
1370.09	656.679	1370.08	20426.8	1370.13	40517.4	1370.22	61807.1	1370.22	84443.8
1369.05	696.839	1369.03	20463.8	1369.08	40555.6	1369.18	61933.3	1369.18	84641.6
1368	658.197	1367.98	20499.3	1368.03	40611.5	1368.13	62040.4	1368.13	84802.2
1366.95	595.702	1366.93	20487.5	1366.98	40637.7	1367.08	62118	1367.08	85002.2
1365.9	674.032	1365.89	20484.9	1365.94	40673.2	1366.04	62198.2	1366.04	85223.1
1364.86	535.209	1364.84	20475.1	1364.89	40675.4	1364.99	62299.2	1364.99	85415.6
1363.81	646.916	1363.79	20483.3	1363.84	40732.1	1363.94	62385.4	1363.94	85599.2
1362.76	510.539	1362.74	20485	1362.79	40752.2	1362.89	62464.8	1362.89	85785.2
1361.71	531.595	1361.69	20489.3	1361.74	40809.5	1361.84	62550.9	1361.84	85945.9
1360.66	593.169	1360.65	20506.3	1360.7	40836.6	1360.79	62630.9	1360.79	86110.4
1359.61	573.68	1359.6	20511.2	1359.65	40867.3	1359.75	62677.4	1359.75	86183.9
1358.56	606.624	1358.55	20516.1	1358.6	40889.9	1358.7	62667.7	1358.7	86247.5
1357.51	620.494	1357.5	20516.3	1357.55	40880.6	1357.65	62690.8	1357.65	86284
1356.46	562.898	1356.45	20521.5	1356.5	40853.6	1356.6	62730.5	1356.6	86245.2
1355.42	569.627	1355.4	20516.9	1355.45	40829.3	1355.55	62802.7	1355.55	86292.4
1354.37	635.879	1354.35	20485.6	1354.4	40821.5	1354.5	62905.3	1354.5	86441.8
1353.32	666.395	1353.3	20489.3	1353.35	40909.2	1353.45	63093	1353.45	86752.1
1352.26	658.818	1352.25	20497.2	1352.3	41029.6	1352.4	63366.9	1352.4	87182.8
1351.21	667.901	1351.2	20482.4	1351.25	41248.1	1351.35	63721.5	1351.35	87866.3
1350.16	555.646	1350.15	20527	1350.2	41542.5	1350.3	64221.6	1350.3	88793.3
1349.11	631.347	1349.1	20571.7	1349.15	41873.7	1349.25	64887.3	1349.25	89964.9
1348.06	695.126	1348.05	20639.8	1348.09	42261.7	1348.19	65675.5	1348.19	91434.5
1347.01	611.465	1346.99	20677.9	1347.04	42680.8	1347.14	66571.7	1347.14	93235.5
1345.96	515.954	1345.94	20753.7	1345.99	43164.8	1346.09	67529.9	1346.09	95318.4
1344.91	572.587	1344.89	20867.2	1344.94	43729.3	1345.04	68602.3	1345.04	97767.5
1343.85	622.068	1343.84	20979	1343.89	44263	1343.99	69781.6	1343.99	100406
1342.8	543.242	1342.79	21074	1342.83	44817.8	1342.94	71027.4	1342.94	103485
1341.75	635.463	1341.73	21231.5	1341.78	45345	1341.88	72493	1341.88	106752
1340.7	513.922	1340.68	21371.4	1340.73	45775.6	1340.83	74038.2	1340.83	110210
1339.64	553.877	1339.63	21518.2	1339.68	46182.7	1339.78	75616.4	1339.78	113749
1338.59	562.958	1338.57	21605.5	1338.62	46521.6	1338.72	77203.2	1338.72	117201
1337.54	600.513	1337.52	21717.2	1337.57	46810.6	1337.67	78689.2	1337.67	120498
1336.48	619.071	1336.47	21815.5	1336.52	47107.2	1336.62	80000.6	1336.62	123447
1335.43	597.293	1335.41	21903.2	1335.46	47276.3	1335.56	81089.9	1335.56	125753
1334.38	556.549	1334.36	21949.7	1334.41	47363	1334.51	81847.1	1334.51	127556
1333.32	570.362	1333.3	21971.8	1333.35	47356.9	1333.45	82359.8	1333.45	128654
1332.27	463.258	1332.25	21948.7	1332.3	47264	1332.4	82566	1332.4	129071
1331.21	541.082	1331.2	21922.1	1331.25	47134.9	1331.35	82494.4	1331.35	128946
1330.16	469.575	1330.14	21854.8	1330.19	46968.8	1330.29	82234.1	1330.29	128423
1329.1	620.815	1329.09	21771.9	1329.14	46765.4	1329.24	81791.4	1329.24	127661
1328.05	456.936	1328.03	21669.5	1328.08	46565.8	1328.18	81182.5	1328.18	126475
1326.99	518.119	1326.97	21567	1327.02	46289.8	1327.12	80446.4	1327.12	124953
1325.93	562.701	1325.92	21501	1325.97	45998.7	1326.07	79590	1326.07	123188
1324.88	505.467	1324.86	21391.9	1324.91	45698	1325.01	78674.3	1325.01	121172
1323.82	457.724	1323.81	21302	1323.86	45400.2	1323.96	77739.1	1323.96	118948
1322.77	499.924	1322.75	21219.3	1322.8	45087.2	1322.9	76774	1322.9	116602
1321.71	544.473	1321.69	21163.4	1321.74	44803	1321.84	75772.8	1321.84	114088
1320.65	380.845	1320.64	21084.2	1320.69	44456.9	1320.79	74768.9	1320.79	111622
1319.6	524.728	1319.58	21024.4	1319.63	44135.1	1319.73	73781.7	1319.73	109063
1318.54	493.581	1318.52	20969.4	1318.57	43804.6	1318.67	72845	1318.67	106681
1317.48	424.623	1317.46	20917.6	1317.51	43508.8	1317.61	71963.7	1317.61	104442
1316.42	488.048	1316.41	20840.1	1316.46	43225.2	1316.56	71094.2	1316.56	102457
1315.36	374.223	1315.35	20797.7	1315.4	42960.5	1315.5	70303.5	1315.5	100629
1314.31	395.107	1314.29	20761.2	1314.34	42722.2	1314.44	69553.7	1314.44	98912.9
1313.25	382.915	1313.23	20728.5	1313.28	42509.3	1313.38	68743.6	1313.38	97257
1312.19	472.273	1312.17	20702.7	1312.22	42324.6	1312.32	67971.6	1312.32	95730.6
1311.13	389.238	1311.11	20683.3	1311.16	42177.6	1311.27	67272.7	1311.27	94231.3
1310.07	405.381	1310.06	20654.3	1310.11	42015.3	1310.21	66613.3	1310.21	92900.1
1309.01	475.798	1309	20597	1309.05	41849.8	1309.15	66002.9	1309.15	91688.8
1307.95	440.005	1307.94	20561.5	1307.99	41688.6	1308.09	65449.3	1308.09	90628.5
1306.89	470.282	1306.88	20550.4	1306.93	41517.5	1307.03	64991.1	1307.03	89638
1305.83	413.277	1305.82	20526.6	1305.87	41362.9	1305.97	64619.5	1305.97	88776.1
1304.77	408.174	1304.76	20500	1304.81	41221.7	1304.91	64278.3	1304.91	88017.9
1303.71	469.087	1303.7	20504.5	1303.75	41160.2	1303.85	64020.9	1303.85	87391.3
1302.65	407.403	1302.64	20490.8	1302.69	41058.6	1302.79	63817.8	1302.79	86804
1301.59	366.954	1301.58	20484.9	1301.62	40965.9	1301.73	63627.2	1301.73	86295.3
1300.53	312.385	1300.51	20472.9	1300.56	40869.7	1300.67	63452.3	1300.67	85873.6
1299.47	373.267	1299.45	20481.2	1299.5	40800.7	1299.6	63287.5	1299.6	85511.4
1298.41	354.047	1298.39	20484.2	1298.44	40734.1	1298.54	63140.4	1298.54	85219.3
1297.35	363.092	1297.33	20463	1297.38	40688.6	1297.48	63018.7	1297.48	84924.7
1296.28	428.635	1296.27	20468.4	1296.32	40654.8	1296.42	62858.1	1296.42	84671.4
1295.22	341.155	1295.21	20477.3	1295.26	40647.4	1295.36	62698.3	1295.36	84494.7
1294.16	336.077	1294.14	20441.6	1294.19	40608.5	1294.29	62576.1	1294.29	84294.7
1293.1	408.643	1293.08	20408	1293.13	40551.3	1293.23	62461.2	1293.23	84133.4
1292.03	358.859	1292.02	20366.5	1292.07	40490.7	1292.17	62346.3	1292.17	83997.1
1290.97	417.278	1290.96	20335.7	1291	40443	1291.11	62260.2	1291.11	83903.5
1289.91	358.107	1289.89	20315.9	1289.94	40404.2	1290.04	62212.2	1290.04	83847.7
1288.84	284.856	1288.83	20309.1	1288.88	40393.3	1288.98	62166.1	1288.98	83761.8
1287.78	362.057	1287.76	20314	1287.81	40384.2	1287.92	62092	1287.92	83691.1
1286.72	427.478	1286.7	20342.9	1286.75	40367.4	1286.85	62066.6	1286.85	83617.5
1285.65	441.184	1285.64	20353.1	1285.69	40381.6	1285.79	62056.3	1285.79	83518.9
1284.59	259.925	1284.57	20377.3	1284.62	40362.9	1284.72	62045.3	1284.72	83421.4
1283.52	304.19	1283.51	20388	1283.56	40357	1283.66	62013.8	1283.66	83319.6
1282.46	322.609	1282.44	20385.5	1282.49	40337.4	1282.59	61994.1	1282.59	83247.2
1281.39	341.02	1281.38	20376.1	1281.43	40341	1281.53	61928.1	1281.53	83144.6
1280.33	373.506	1280.31	20363.1	1280.36	40360	1280.46	61847.7	1280.46	83044.7
1279.26	382.513	1279.25	20348.2	1279.3	40347.8	1279.4	61743.2	1279.4	82951.4
1278.2	337.558	1278.18	20352.5	1278.23	40326.2	1278.33	61652.4	1278.33	82848.3
1277.13	377.06	1277.12	20367	1277.17	40337.4	1277.27	61567	1277.27	82753
1276.07	299.295	1276.05	20381.9	1276.1	40333.9	1276.2	61508.4	1276.2	82724
1275	357.544	1274.98	20390.3	1275.03	40315	1275.14	61431.5	1275.14	82710.7
1273.93	333.728	1273.92	20367	1273.97	40277.3	1274.07	61385.7	1274.07	82711.9
1272.87	295.86	1272.85	20335.5	1272.9	40254.7	1273	61301.7	1273	82695
1271.8	407.965	1271.78	20311.2	1271.83	40238.8	1271.93	61228.8	1271.93	82696.3
1270.73	440.376	1270.72	20308.3	1270.77	40216.5	1270.87	61162.5	1270.87	82647.3
1269.66	327.561	1269.65	20307	1269.7	40210.6	1269.8	61129.3	1269.8	82610.7
1268.6	385.732	1268.58	20318.1	1268.63	40219.1	1268.73	61130.6	1268.73	82577.4
1267.53	338.527	1267.51	20312.9	1267.56	40212.6	1267.66	61121.4	1267.66	82574
1266.46	347.518	1266.45	20297.8	1266.5	40217.5	1266.6	61078.3	1266.6	82566.9
1265.39	295.66	1265.38	20293.5	1265.43	40219.8	1265.53	61047.5	1265.53	82559.6
1264.32	363.148	1264.31	20296.8	1264.36	40196.1	1264.46	61001.9	1264.46	82527.5
1263.26	313.647	1263.24	20302.2	1263.29	40188.6	1263.39	60957.5	1263.39	82502.1
1262.19	301.587	1262.17	20306.1	1262.22	40208.3	1262.32	60938.8	1262.32	82456.1
1261.12	397.09	1261.1	20305.5	1261.15	40208.2	1261.25	60962.3	1261.25	82404.8
1260.05	394.368	1260.03	20319.8	1260.08	40200.9	1260.18	60980.8	1260.18	82373
1258.98	307.505	1258.96	20310.9	1259.01	40183.8	1259.11	60996.3	1259.11	82351.4
1257.91	342.191	1257.89	20296.6	1257.94	40178.6	1258.04	61015.2	1258.04	82347.2
1256.84	372.19	1256.82	20330.3	1256.87	40164.1	1256.97	61038.5	1256.97	82321.8
1255.77	360.132	1255.75	20335.7	1255.8	40120.2	1255.9	61042.7	1255.9	82292.5
1254.7	406.462	1254.68	20337.4	1254.73	40130.4	1254.83	61032.2	1254.83	82304.5
1253.63	258.979	1253.61	20328.4	1253.66	40124.2	1253.76	61021.6	1253.76	82303
1252.56	359.002	1252.54	20320.4	1252.59	40095.3	1252.69	61008.2	1252.69	82270.2
1251.48	384.298	1251.47	20341.1	1251.52	40080	1251.62	60971.3	1251.62	82260.6
1250.41	318.581	1250.4	20329.2	1250.45	40071.1	1250.55	60948.6	1250.55	82251.6
1249.34	371.87	1249.33	20316.5	1249.38	40065.8	1249.48	60918.5	1249.48	82239.7
1248.27	285.19	1248.25	20315.3	1248.3	40082.4	1248.41	60887	1248.41	82208.7
1247.2	357.119	1247.18	20284.6	1247.23	40107	1247.33	60855.6	1247.33	82196.8
1246.13	438.345	1246.11	20273.7	1246.16	40127.8	1246.26	60811.9	1246.26	82195.4
1245.05	288.768	1245.04	20272	1245.09	40116.4	1245.19	60820.1	1245.19	82184.1
1243.98	381.626	1243.96	20269.2	1244.01	40094.2	1244.12	60818.8	1244.12	82170.1
1242.91	306.683	1242.89	20281.3	1242.94	40074.4	1243.04	60815.8	1243.04	82148.3
1241.83	278.363	1241.82	20279	1241.87	40047.9	1241.97	60821	1241.97	82148
1240.76	375.823	1240.74	20268.9	1240.8	40028.2	1240.9	60795.2	1240.9	82124.9
1239.69	263.671	1239.67	20280.5	1239.72	40027	1239.82	60791.7	1239.82	82086.4
1238.61	284.267	1238.6	20264.5	1238.65	40012.5	1238.75	60777.1	1238.75	82049.4
1237.54	293.216	1237.52	20248.4	1237.57	39981.1	1237.68	60741.5	1237.68	81995.5
1236.47	267.254	1236.45	20246.9	1236.5	39972.1	1236.6	60745.6	1236.6	81962.6
1235.39	390.208	1235.37	20233.5	1235.43	39955.8	1235.53	60710.9	1235.53	81939.1
1234.32	266.538	1234.3	20214.8	1234.35	39948	1234.45	60674	1234.45	81913.9
1233.24	294.088	1233.22	20193.9	1233.28	39956.4	1233.38	60673.4	1233.38	81944.5
1232.17	242.57	1232.15	20179.1	1232.2	39971.6	1232.3	60649.3	1232.3	81936.8
1231.09	291.036	1231.07	20173.4	1231.12	39984	1231.23	60617.7	1231.23	81943.9
1230.01	334.834	1230	20141.2	1230.05	39989.2	1230.15	60598.5	1230.15	81959
1228.94	260.101	1228.92	20116	1228.97	40002.9	1229.08	60579.9	1229.08	81944.8
1227.86	315.503	1227.85	20137.4	1227.9	40011.3	1228	60585.2	1228	81981.6
1226.79	315.135	1226.77	20153.1	1226.82	39974.7	1226.92	60570.7	1226.92	81985.3
1225.71	254.386	1225.69	20182.5	1225.74	39959.5	1225.85	60551.7	1225.85	82004.9
1224.63	244.743	1224.62	20191	1224.67	39957.9	1224.77	60556	1224.77	82038.8
1223.56	274.567	1223.54	20180.5	1223.59	39943.2	1223.69	60542.1	1223.69	82049.2
1222.48	336.871	1222.46	20143.7	1222.51	39942.1	1222.62	60510	1222.62	82084.4
1221.4	280.809	1221.39	20111.1	1221.44	39945.5	1221.54	60530.6	1221.54	82132.1
1220.32	220.13	1220.31	20100.8	1220.36	39941.1	1220.46	60517.6	1220.46	82145.4
1219.25	191.948	1219.23	20115.3	1219.28	39935.2	1219.38	60549.9	1219.38	82176.5
1218.17	251.898	1218.15	20131	1218.2	39906.9	1218.31	60574.1	1218.31	82168.1
1217.09	195.899	1217.07	20159.1	1217.12	39920.8	1217.23	60563.6	1217.23	82155
1216.01	209.464	1216	20160.4	1216.05	39911.6	1216.15	60559.1	1216.15	82113.5
1214.93	229.975	1214.92	20144	1214.97	39894.5	1215.07	60563.1	1215.07	82051
1213.85	273.647	1213.84	20126.1	1213.89	39881.1	1213.99	60532	1213.99	81965.8
1212.77	280.237	1212.76	20116.9	1212.81	39872.9	1212.91	60548.3	1212.91	81877.7
1211.7	293.772	1211.68	20126.9	1211.73	39857.9	1211.83	60503.7	1211.83	81766.9
1210.62	214.678	1210.6	20119.4	1210.65	39867.9	1210.75	60479.8	1210.75	81678
1209.54	276.838	1209.52	20096.8	1209.57	39891.9	1209.67	60455.6	1209.67	81623.5
1208.46	167.69	1208.44	20094.1	1208.49	39913.5	1208.59	60426.2	1208.59	81592.4
1207.38	264.546	1207.36	20090.4	1207.41	39913.6	1207.51	60411.1	1207.51	81554.2
1206.29	250.306	1206.28	20090.3	1206.33	39900.8	1206.43	60417.8	1206.43	81489.6
1205.21	194.435	1205.2	20089.2	1205.25	39889.4	1205.35	60394.8	1205.35	81421.7
1204.13	170.964	1204.12	20069.7	1204.17	39880.1	1204.27	60410.4	1204.27	81352.6
1203.05	230.743	1203.04	20078.3	1203.09	39861.2	1203.19	60392.9	1203.19	81299.7
1201.97	288.185	1201.95	20078.7	1202	39848.3	1202.11	60391.5	1202.11	81271.2
1200.89	213.861	1200.87	20069.7	1200.92	39835.7	1201.03	60383.4	1201.03	81248.1
1199.81	181.163	1199.79	20074.4	1199.84	39821.8	1199.94	60374.9	1199.94	81264.9
1198.72	176.201	1198.71	20055.9	1198.76	39816.4	1198.86	60361.3	1198.86	81266.7
1197.64	268.254	1197.63	20027.6	1197.68	39820.2	1197.78	60381.4	1197.78	81255.6
1196.56	277.132	1196.54	19995.9	1196.59	39840	1196.7	60384.1	1196.7	81270.5
1195.48	193.652	1195.46	19959.5	1195.51	39867.3	1195.61	60393.6	1195.61	81291.5
1194.39	179.458	1194.38	19953.2	1194.43	39886.9	1194.53	60435.2	1194.53	81361.9
1193.31	72.9542	1193.29	19966.7	1193.35	39916.5	1193.45	60521.7	1193.45	81476.2
1192.23	227.232	1192.21	19995.8	1192.26	39937.6	1192.37	60568.6	1192.37	81605.9
1191.14	159.98	1191.13	20022.1	1191.18	39952.5	1191.28	60633.1	1191.28	81786.7
1190.06	196.547	1190.04	20047.6	1190.09	39989.1	1190.2	60719	1190.2	82027.8
1188.98	136.247	1188.96	20073.6	1189.01	40021.2	1189.11	60875.9	1189.11	82307.7
1187.89	182.025	1187.87	20103.5	1187.93	40053.6	1188.03	61006.5	1188.03	82608.6
1186.81	200.124	1186.79	20135.2	1186.84	40087.1	1186.94	61146.5	1186.94	82912.2
1185.72	268.914	1185.71	20147.9	1185.76	40108.1	1185.86	61303.9	1185.86	83219.1
1184.64	128.007	1184.62	20152.9	1184.67	40145.1	1184.77	61437.8	1184.77	83460.2
1183.55	159.927	1183.54	20146.6	1183.59	40167	1183.69	61477	1183.69	83574.8
1182.47	138.862	1182.45	20139.2	1182.5	40153.5	1182.6	61458.1	1182.6	83531.1
1181.38	41.8197	1181.36	20136	1181.41	40132.3	1181.52	61392.3	1181.52	83371
1180.29	101.363	1180.28	20109.4	1180.33	40071.8	1180.43	61319.8	1180.43	83137.4
1179.21	105.641	1179.19	20083.8	1179.24	40014.2	1179.35	61169.3	1179.35	82825.5
1178.12	132.93	1178.11	20048.3	1178.16	39957.1	1178.26	61012.8	1178.26	82516.4
1177.04	109.591	1177.02	20020.3	1177.07	39910.9	1177.17	60846.3	1177.17	82215.1
1175.95	118.465	1175.93	20000.8	1175.98	39874.3	1176.09	60702.4	1176.09	81913.7
1174.86	90.5399	1174.84	20004.5	1174.9	39865.3	1175	60572.5	1175	81699.7
1173.77	127.005	1173.76	20014.6	1173.81	39853.4	1173.91	60442.9	1173.91	81516.2
1172.69	131.273	1172.67	20019	1172.72	39833.8	1172.82	60340.5	1172.82	81390
1171.6	68.8871	1171.58	20012.8	1171.63	39803.3	1171.74	60276	1171.74	81313.5
1170.51	128.312	1170.49	20012.3	1170.55	39781.8	1170.65	60242.2	1170.65	81246.5
1169.42	125.684	1169.41	19968.9	1169.46	39759.3	1169.56	60231.1	1169.56	81225.8
1168.33	79.4167	1168.32	19937.6	1168.37	39762.5	1168.47	60207.7	1168.47	81178
1167.25	104.356	1167.23	19936.9	1167.28	39724.6	1167.38	60219.7	1167.38	81114.4
1166.16	154.541	1166.14	19951.2	1166.19	39718.4	1166.29	60209	1166.29	81097.1
1165.07	64.6825	1165.05	19978.3	1165.1	39709	1165.21	60175.2	1165.21	81076.7
1163.98	124.034	1163.96	19996.6	1164.01	39731.5	1164.12	60137.2	1164.12	81032.6
1162.89	112.232	1162.87	20027.3	1162.92	39748.2	1163.03	60113.6	1163.03	80953.8
1161.8	66.024	1161.78	20035.1	1161.83	39760.9	1161.94	60134	1161.94	80892.7
1160.71	113.87	1160.69	19994.7	1160.74	39762.1	1160.85	60140.3	1160.85	80868
1159.62	53.923	1159.6	19968.7	1159.65	39781	1159.76	60151.1	1159.76	80859
1158.53	58.1927	1158.51	19950.8	1158.56	39750.3	1158.67	60169	1158.67	80876.9
1157.44	60.1684	1157.42	19940.1	1157.47	39718.4	1157.58	60178.9	1157.58	80929.9
1156.35	39.2271	1156.33	19951.4	1156.38	39704.4	1156.48	60179.8	1156.48	80978.7
1155.26	22.8768	1155.24	19941.7	1155.29	39720.2	1155.39	60166.2	1155.39	80952.3
1154.16	15.6957	1154.15	19947.7	1154.2	39736.1	1154.3	60163.5	1154.3	80947.5
1153.07	31.4194	1153.06	19961.3	1153.11	39733.7	1153.21	60151.1	1153.21	80941.1
1151.98	138.724	1151.96	19963.1	1152.01	39722.1	1152.12	60117.1	1152.12	80945
1150.89	35.3761	1150.87	19976.4	1150.92	39714.3	1151.03	60088.2	1151.03	80941.8
1149.8	14.4657	1149.78	19985	1149.83	39706.3	1149.93	60092.9	1149.93	80948.6
1148.7	80.518	1148.69	19986	1148.74	39704.6	1148.84	60127.8	1148.84	80958
1147.61	66.4701	1147.59	19976.3	1147.65	39704.9	1147.75	60144.6	1147.75	80928.7
1146.52	-0.18027	1146.5	19943.1	1146.55	39710.7	1146.66	60168.5	1146.66	80896
1145.42	-21.0662	1145.41	19935.3	1145.46	39711.7	1145.56	60178.9	1145.56	80909.7
1144.33	31.2199	1144.31	19948.8	1144.37	39699.1	1144.47	60165.6	1144.47	80913.8
1143.24	40.0524	1143.22	19954.1	1143.27	39684.8	1143.38	60152.7	1143.38	80948.3
1142.14	26.0271	1142.13	19946.5	1142.18	39685	1142.28	60111.5	1142.28	80957.9
1141.05	21.1473	1141.03	19946.8	1141.08	39682.2	1141.19	60121.4	1141.19	80955.4
1139.95	7.13163	1139.94	19936.6	1139.99	39698.7	1140.09	60123.3	1140.09	80959.6
1138.86	63.9249	1138.84	19931.4	1138.9	39676.1	1139	60129.9	1139	80953.2
1137.77	-9.46495	1137.75	19943.6	1137.8	39688.8	1137.9	60150	1137.9	80966.9
1136.67	-5.20158	1136.65	19967	1136.71	39691.2	1136.81	60159.9	1136.81	80998.1
1135.58	-5.50515	1135.56	19987.2	1135.61	39714	1135.71	60189.9	1135.71	81049.4
1134.48	-76.5527	1134.46	20005.1	1134.51	39740	1134.62	60246.1	1134.62	81120.2
1133.38	-67.715	1133.37	20007	1133.42	39772.5	1133.52	60266.6	1133.52	81183.3
1132.29	-74.849	1132.27	20012.2	1132.32	39769	1132.43	60309.1	1132.43	81244.3
1131.19	43.455	1131.18	20020.4	1131.23	39786.1	1131.33	60333.9	1131.33	81326.7
1130.1	-34.3843	1130.08	20031.5	1130.13	39783.3	1130.23	60381.7	1130.23	81399.8
1129	-91.6739	1128.98	20053.5	1129.03	39778.1	1129.14	60416.9	1129.14	81472.8
1127.9	-60.0507	1127.89	20064.8	1127.94	39750	1128.04	60429	1128.04	81551.8
1126.8	-35.277	1126.79	20063.3	1126.84	39742.2	1126.94	60446.9	1126.94	81624.4
1125.71	-69.7483	1125.69	20051	1125.74	39738.7	1125.85	60448.2	1125.85	81682.8
1124.61	-72.3163	1124.59	20034.1	1124.64	39743.7	1124.75	60431.1	1124.75	81715.3
1123.51	-49.8331	1123.5	20010.7	1123.55	39751.3	1123.65	60450.8	1123.65	81766.8
1122.41	-72.8959	1122.4	19995.1	1122.45	39811.9	1122.55	60482.8	1122.55	81836.3
1121.32	-125.542	1121.3	19999.4	1121.35	39879.9	1121.46	60581.1	1121.46	81955.1
1120.22	-46.1648	1120.2	19988.1	1120.25	39900.2	1120.36	60710.7	1120.36	82119.3
1119.12	-96.5188	1119.1	19997.4	1119.15	39936.1	1119.26	60880.6	1119.26	82393
1118.02	-44.4805	1118	20015.6	1118.05	40008.7	1118.16	61113.5	1118.16	82768.4
1116.92	-85.7162	1116.9	20040.4	1116.96	40092.3	1117.06	61355.1	1117.06	83253.7
1115.82	-45.0719	1115.8	20064.3	1115.86	40193.6	1115.96	61661.2	1115.96	83836.9
1114.72	-86.2904	1114.71	20102.7	1114.76	40317.6	1114.86	62009.6	1114.86	84547.1
1113.62	-120.673	1113.61	20155.2	1113.66	40466.2	1113.76	62397.2	1113.76	85290.2
1112.52	-86.8645	1112.51	20192.7	1112.56	40632.5	1112.66	62798.2	1112.66	86097.1
1111.42	-41.7101	1111.4	20211.5	1111.46	40742.8	1111.56	63185.6	1111.56	86876.6
1110.32	-78.352	1110.3	20245.9	1110.36	40837.8	1110.46	63535.6	1110.46	87565
1109.22	-119.521	1109.2	20254.2	1109.25	40901.7	1109.36	63780.7	1109.36	88050.4
1108.12	-162.943	1108.1	20254.5	1108.15	40921.8	1108.26	63855	1108.26	88267.8
1107.02	-20.194	1107	20241.6	1107.05	40855.7	1107.16	63742	1107.16	88151
1105.92	-47.7313	1105.9	20239.9	1105.95	40758.2	1106.06	63426.2	1106.06	87669.3
1104.81	-97.9493	1104.8	20199.7	1104.85	40618.6	1104.95	63009.5	1104.95	86871.2
1103.71	-93.6967	1103.7	20147.9	1103.75	40508.1	1103.85	62527	1103.85	85928.4
1102.61	-35.0075	1102.59	20115.6	1102.65	40364.1	1102.75	62034.5	1102.75	84933.6
1101.51	-107.875	1101.49	20084.2	1101.54	40235	1101.65	61616.5	1101.65	84048
1100.41	-65.0786	1100.39	20045.4	1100.44	40150.1	1100.55	61315.8	1100.55	83366.1
1099.3	-42.7019	1099.29	20028.9	1099.34	40096.5	1099.44	61123.9	1099.44	82923.5
1098.2	-79.2602	1098.18	20037.9	1098.23	40043.1	1098.34	61024.6	1098.34	82723.7
1097.1	17.8843	1097.08	20064.8	1097.13	40014.9	1097.24	61009	1097.24	82697.1
1095.99	13.0442	1095.98	20058.1	1096.03	40035.1	1096.13	61123.9	1096.13	82795.6
1094.89	-21.2381	1094.87	20102.6	1094.92	40067.6	1095.03	61306.6	1095.03	83059.9
1093.78	-3.42343	1093.77	20118.4	1093.82	40136.1	1093.93	61533.6	1093.93	83455.8
1092.68	5.32774	1092.66	20123.7	1092.72	40253.3	1092.82	61883.9	1092.82	84034
1091.58	-40.2493	1091.56	20167.4	1091.61	40433.6	1091.72	62322	1091.72	84758
1090.47	-6.60078	1090.45	20220.5	1090.51	40646.3	1090.61	62840.8	1090.61	85686.7
1089.37	-6.90499	1089.35	20280.5	1089.4	40888.7	1089.51	63494.5	1089.51	86929.1
1088.26	33.5086	1088.24	20346.8	1088.3	41153.5	1088.4	64334	1088.4	88440
1087.16	26.4111	1087.14	20391.5	1087.19	41478.9	1087.3	65291	1087.3	90186.3
1086.05	55.4948	1086.03	20460.5	1086.09	41771.3	1086.19	66250.5	1086.19	92173.9
1084.94	9.96398	1084.93	20493.7	1084.98	42071.5	1085.08	67203.8	1085.08	94101.3
1083.84	36.7786	1083.82	20540.8	1083.87	42306	1083.98	68035.3	1083.98	95764.3
1082.73	61.3221	1082.72	20594.5	1082.77	42462.3	1082.87	68639.9	1082.87	96943.6
1081.63	38.411	1081.61	20612.6	1081.66	42506.8	1081.77	68873	1081.77	97506.5
1080.52	42.6147	1080.5	20601.9	1080.55	42440.6	1080.66	68799.3	1080.66	97528.3
1079.41	37.7834	1079.39	20581.8	1079.45	42297.7	1079.55	68489	1079.55	97017.5
1078.3	39.7275	1078.29	20530.5	1078.34	42138.5	1078.45	67931.4	1078.45	96125.5
1077.2	-14.7633	1077.18	20466.8	1077.23	41961.1	1077.34	67215.5	1077.34	94933.4
1076.09	88.7506	1076.07	20403.8	1076.12	41768.3	1076.23	66457.3	1076.23	93560.8
1074.98	97.4518	1074.96	20358.1	1075.02	41555.6	1075.12	65728.2	1075.12	92139.2
1073.87	56.5185	1073.86	20285.4	1073.91	41344.8	1074.01	65062.9	1074.01	90742.9
1072.76	92.2882	1072.75	20228.3	1072.8	41148.1	1072.91	64411.8	1072.91	89383.7
1071.66	137.063	1071.64	20191.3	1071.69	40958.4	1071.8	63908.3	1071.8	88206
1070.55	129.964	1070.53	20166	1070.58	40795.3	1070.69	63492.8	1070.69	87250.2
1069.44	107.091	1069.42	20134.9	1069.47	40703.8	1069.58	63185.5	1069.58	86519.4
1068.33	151.834	1068.31	20141.9	1068.36	40634.1	1068.47	62931.8	1068.47	85944.3
1067.22	11.8036	1067.2	20142.2	1067.25	40595.9	1067.36	62731.8	1067.36	85548
1066.11	65.558	1066.09	20162.1	1066.14	40564.4	1066.25	62634.5	1066.25	85279.3
1065	112.533	1064.98	20161.5	1065.03	40545.1	1065.14	62571.3	1065.14	85101.7
1063.89	134.72	1063.87	20181.2	1063.92	40539.3	1064.03	62550.7	1064.03	85011.1
1062.78	62.3474	1062.76	20176.8	1062.81	40531.4	1062.92	62569.1	1062.92	84946.9
1061.67	80.034	1061.65	20166.7	1061.7	40495.7	1061.81	62578.1	1061.81	84905.7
1060.56	32.4556	1060.54	20144.8	1060.59	40500.1	1060.7	62571.5	1060.7	84882.7
1059.45	70.389	1059.43	20156.9	1059.48	40471.2	1059.59	62541	1059.59	84854.3
1058.33	126.301	1058.32	20151.7	1058.37	40500.1	1058.48	62470.4	1058.48	84785.5
1057.22	141.71	1057.21	20142.4	1057.26	40501.1	1057.36	62422.9	1057.36	84689.4
1056.11	103.152	1056.09	20128.7	1056.15	40510.1	1056.25	62392.2	1056.25	84575
1055	75.8489	1054.98	20131.2	1055.03	40516.4	1055.14	62375.3	1055.14	84513.3
1053.89	68.7843	1053.87	20116.6	1053.92	40514.1	1054.03	62351.9	1054.03	84428.1
1052.77	1.05496	1052.76	20119.5	1052.81	40481.9	1052.91	62343.8	1052.91	84377.3
1051.66	32.1991	1051.64	20122.8	1051.7	40489.5	1051.8	62336.7	1051.8	84378.8
1050.55	106.004	1050.53	20124.8	1050.58	40454.7	1050.69	62358.9	1050.69	84346.2
1049.43	125.885	1049.42	20106.3	1049.47	40454.3	1049.58	62352.2	1049.58	84301.4
1048.32	64.9358	1048.3	20085.6	1048.36	40434.5	1048.46	62310.7	1048.46	84186.1
1047.21	26.4576	1047.19	20083.7	1047.24	40431.4	1047.35	62255.8	1047.35	84048.2
1046.09	12.6808	1046.08	20101.6	1046.13	40409.7	1046.23	62163.6	1046.23	83892.2
1044.98	106.605	1044.96	20106	1045.01	40371.1	1045.12	62014.4	1045.12	83689.8
1043.86	3.08985	1043.85	20103.8	1043.9	40319.4	1044.01	61872.6	1044.01	83505.4
1042.75	47.6368	1042.73	20091.1	1042.78	40271.3	1042.89	61735.1	1042.89	83303.3
1041.63	107.86	1041.62	20044.8	1041.67	40171.8	1041.78	61575.6	1041.78	83089
1040.52	29.0695	1040.5	19986.7	1040.55	40087.2	1040.66	61432.4	1040.66	82859.2
1039.4	-16.069	1039.39	19939.8	1039.44	40024.4	1039.55	61249.7	1039.55	82627
1038.29	-9.64977	1038.27	19902.2	1038.32	39983.2	1038.43	61102.6	1038.43	82422.3
1037.17	19.1701	1037.16	19880.2	1037.21	39948.5	1037.31	60958	1037.31	82213.9
1036.06	-28.178	1036.04	19838.7	1036.09	39909.3	1036.2	60839	1036.2	81999.4
1034.94	-6.0847	1034.92	19791.5	1034.97	39886.7	1035.08	60756.9	1035.08	81811.6
1033.82	65.2557	1033.81	19748.8	1033.86	39853.7	1033.96	60676.2	1033.96	81634.9
1032.71	-58.1802	1032.69	19727.7	1032.74	39807.8	1032.85	60572.6	1032.85	81503.3
1031.59	-0.28692	1031.57	19699	1031.62	39753.8	1031.73	60477.8	1031.73	81355
1030.47	1.64387	1030.45	19686.3	1030.51	39714.1	1030.61	60403	1030.61	81249.7
1029.35	-52.3525	1029.34	19697.4	1029.39	39691.5	1029.5	60337.7	1029.5	81138.7
1028.24	-63.8312	1028.22	19706.5	1028.27	39678.5	1028.38	60272.3	1028.38	81060.6
1027.12	-39.5274	1027.1	19705.7	1027.15	39666.6	1027.26	60248.4	1027.26	80991.9
1026	-120.309	1025.98	19716.5	1026.04	39647.8	1026.14	60202.6	1026.14	80939.5
1024.88	-53.5355	1024.86	19736	1024.92	39633.7	1025.02	60166.6	1025.02	80898
1023.76	-73.9434	1023.75	19761	1023.8	39612.4	1023.9	60123.9	1023.9	80831.2
1022.64	-118.919	1022.63	19740.2	1022.68	39583.3	1022.79	60072.1	1022.79	80789.3
1021.52	-101.331	1021.51	19734.8	1021.56	39572.3	1021.67	60058.1	1021.67	80740
1020.41	-159.682	1020.39	19719.1	1020.44	39576.9	1020.55	60038.8	1020.55	80708.8
1019.29	-155.49	1019.27	19704.4	1019.32	39562.7	1019.43	60023	1019.43	80696.7
1018.17	-142.37	1018.15	19690.1	1018.2	39553	1018.31	60043.6	1018.31	80676.8
1017.05	-178.357	1017.03	19690.3	1017.08	39547.7	1017.19	60041.2	1017.19	80663.8
1015.93	-212.098	1015.91	19711.3	1015.96	39557.5	1016.07	60049.8	1016.07	80668.7
1014.8	-198.974	1014.79	19728.1	1014.84	39541.6	1014.95	60046.6	1014.95	80681.8
1013.68	-212.622	1013.67	19711.9	1013.72	39548.5	1013.83	60033.4	1013.83	80713.2
1012.56	-183.895	1012.55	19721.4	1012.6	39566.3	1012.71	60036.8	1012.71	80715
1011.44	-222.065	1011.42	19727.5	1011.48	39583.1	1011.58	60066	1011.58	80754.5
1010.32	-244.616	1010.3	19724.2	1010.36	39559.4	1010.46	60094.2	1010.46	80796.5
1009.2	-231.5	1009.18	19713.3	1009.23	39538.9	1009.34	60121	1009.34	80810.8
1008.08	-184.968	1008.06	19705.6	1008.11	39528.5	1008.22	60097.2	1008.22	80791.3
1006.95	-227.562	1006.94	19724.7	1006.99	39508	1007.1	60073.9	1007.1	80750.9
1005.83	-230.048	1005.81	19728	1005.87	39473.7	1005.97	60060.2	1005.97	80695.1
1004.71	-230.307	1004.69	19721.1	1004.74	39453.6	1004.85	60029.1	1004.85	80586.3
1003.59	-208.303	1003.57	19724.9	1003.62	39442.1	1003.73	60011	1003.73	80497.7
1002.46	-219.696	1002.45	19711.9	1002.5	39426.2	1002.6	59996.4	1002.6	80460.5
1001.34	-251.111	1001.32	19682.4	1001.37	39419.2	1001.48	59944.1	1001.48	80442.4
1000.21	-184.62	1000.2	19673.1	1000.25	39413.3	1000.36	59891.8	1000.36	80441.1
999.091	-198.235	999.074	19642.5	999.127	39413.9	999.234	59844.8	999.234	80452.4
997.967	-287.456	997.95	19620.8	998.003	39406.2	998.11	59810.8	998.11	80436.4
996.843	-216.554	996.826	19610.5	996.878	39395.9	996.986	59820	996.986	80399.6
995.718	-292.395	995.701	19626	995.754	39362.2	995.861	59799.6	995.861	80339.5
994.593	-305.976	994.576	19615.4	994.629	39348.4	994.736	59801.3	994.736	80304.6
993.468	-261.779	993.451	19607.1	993.504	39345.9	993.611	59784.6	993.611	80274
992.343	-268.696	992.326	19604.9	992.379	39374.7	992.486	59751.5	992.486	80233.9
991.217	-211.199	991.2	19606.1	991.253	39383.7	991.36	59757.2	991.36	80232.7
990.091	-207.021	990.074	19599.1	990.127	39389.6	990.234	59773.6	990.234	80226
988.965	-205.064	988.948	19604.2	989.001	39385.1	989.108	59780.3	989.108	80211.1
987.839	-331.85	987.822	19632	987.875	39375.3	987.982	59783.4	987.982	80191
986.712	-285.484	986.696	19659.2	986.748	39348.5	986.856	59780	986.856	80181.7
985.585	-287.95	985.569	19668.3	985.621	39335.3	985.729	59786.3	985.729	80178.4
984.458	-177.284	984.442	19677.1	984.494	39329.2	984.602	59776.1	984.602	80176.5
983.331	-272.919	983.315	19666.3	983.367	39340.8	983.475	59789.4	983.475	80200.3
982.204	-199.998	982.187	19659	982.24	39346.8	982.347	59812.8	982.347	80254.2
981.076	-257.902	981.059	19643.2	981.112	39347.2	981.219	59812.9	981.219	80285.7
979.948	-198.313	979.931	19651.1	979.984	39359.3	980.092	59830.9	980.092	80323.1
978.82	-196.363	978.803	19647.6	978.856	39376.3	978.963	59821.3	978.963	80337.3
977.691	-271.954	977.675	19625	977.727	39388.7	977.835	59840.2	977.835	80329.4
976.563	-196.895	976.546	19610	976.599	39396.5	976.706	59841.8	976.706	80319.3
975.434	-250.31	975.417	19611.9	975.47	39386.9	975.577	59835.7	975.577	80306.6
974.305	-239.495	974.288	19596	974.341	39379.5	974.448	59866.6	974.448	80312
973.175	-286.237	973.159	19594	973.211	39378.9	973.319	59872.1	973.319	80322.5
972.046	-268.78	972.029	19588.4	972.082	39373.2	972.189	59874.8	972.189	80342.8
970.916	-244.692	970.899	19615.1	970.952	39376.1	971.059	59906.1	971.059	80382.3
969.786	-222.826	969.769	19630.9	969.822	39368.7	969.929	59926.8	969.929	80413.5
968.655	-167.795	968.639	19627.2	968.691	39371.3	968.799	59948.4	968.799	80435.6
967.525	-214.503	967.508	19657.4	967.561	39395.2	967.668	59935.6	967.668	80489.1
966.394	-223.609	966.377	19674.1	966.43	39402	966.538	59942.3	966.538	80554.9
965.263	-274.707	965.246	19684	965.299	39417.5	965.407	59969.3	965.407	80607.1
964.131	-252.858	964.115	19691.5	964.168	39430.1	964.275	59978.2	964.275	80623.9
963	-195.67	962.983	19716.8	963.036	39439.6	963.144	59985.9	963.144	80640.9
961.868	-206.981	961.851	19744.8	961.904	39438.2	962.012	60006.7	962.012	80651.6
960.736	-242.58	960.719	19749.2	960.772	39429.5	960.88	60021	960.88	80649.1
959.604	-242.837	959.587	19732.1	959.64	39409.4	959.748	60002.6	959.748	80660.4
958.471	-256.339	958.455	19725.3	958.508	39420.3	958.615	59981.1	958.615	80681.4
957.339	-234.523	957.322	19694.1	957.375	39430.3	957.483	59980.6	957.483	80711.6
956.206	-223.748	956.189	19668.6	956.242	39426.4	956.35	59978.4	956.35	80770.3
955.072	-151.208	955.056	19647.5	955.109	39421.6	955.217	59989.6	955.217	80807.8
953.939	-219.859	953.922	19649.8	953.975	39421.8	954.083	59995.6	954.083	80866.2
952.805	-215.711	952.788	19666.9	952.841	39431.1	952.949	60021.3	952.949	80910.6
951.671	-213.769	951.654	19668.6	951.708	39439.5	951.815	60039.7	951.815	80945.6
950.537	-231.666	950.52	19667.6	950.573	39420.8	950.681	60012.4	950.681	80939.1
949.403	-223.11	949.386	19668.3	949.439	39427.3	949.547	60000.4	949.547	80878.2
948.268	-146.256	948.251	19691.8	948.304	39432.3	948.412	59961.3	948.412	80767
947.133	-194.996	947.116	19687.8	947.169	39423.2	947.277	59921.7	947.277	80686.6
945.998	-166.632	945.981	19677.8	946.034	39425.9	946.142	59900.1	946.142	80592
944.863	-239.568	944.846	19667.4	944.899	39439.8	945.007	59906.5	945.007	80526.9
943.727	-151.769	943.71	19693.1	943.763	39453	943.871	59904.8	943.871	80455.7
942.591	-204.868	942.574	19713.5	942.627	39457.8	942.736	59921.5	942.736	80399.4
941.455	-196.331	941.438	19710	941.491	39462.3	941.599	59908.3	941.599	80356.3
940.319	-167.998	940.302	19713.7	940.355	39478.5	940.463	59918	940.463	80341.7
939.182	-225.459	939.165	19726.3	939.218	39483.3	939.327	59919.6	939.327	80311.1
938.045	-131.159	938.028	19707.4	938.081	39482.5	938.19	59922	938.19	80329.2
936.908	-120.447	936.891	19698.4	936.944	39485.5	937.053	59923.2	937.053	80357.1
935.771	-116.334	935.754	19694.4	935.807	39487.9	935.915	59924.2	935.915	80389.7
934.633	-125.409	934.616	19722.2	934.67	39490.4	934.778	59913.5	934.778	80398.1
933.495	-99.3242	933.479	19744.7	933.532	39501.9	933.64	59921.9	933.64	80384
932.357	-183.089	932.341	19757.6	932.394	39530.2	932.502	59928.6	932.502	80393.3
931.219	-189.948	931.202	19762.9	931.255	39559.6	931.364	59956	931.364	80429
930.081	-135.321	930.064	19766.6	930.117	39563.4	930.225	59966.6	930.225	80414.5
928.942	-113.647	928.925	19759.5	928.978	39560.9	929.087	59976.4	929.087	80399.9
927.803	-116.127	927.786	19773.1	927.839	39545.1	927.948	59991.5	927.948	80403.2
926.664	-151.522	926.647	19767.7	926.7	39521.8	926.808	59989.5	926.808	80405.8
925.524	-129.859	925.507	19763	925.56	39524.8	925.669	59978.4	925.669	80410.9
924.384	-95.0443	924.368	19755.5	924.421	39536.3	924.529	59971.1	924.529	80370.1
923.244	-123.843	923.228	19747.7	923.281	39535.9	923.389	59966.1	923.389	80334.6
922.104	-93.4293	922.087	19739.8	922.141	39548.9	922.249	59953.9	922.249	80310.2
920.964	-67.4132	920.947	19738	921	39558.3	921.109	59929.1	921.109	80242.4
919.823	-146.607	919.806	19737.1	919.859	39548.9	919.968	59910.8	919.968	80194.3
918.682	-122.782	918.665	19744.6	918.719	39537.6	918.827	59895.6	918.827	80182.6
917.541	-55.153	917.524	19745.5	917.577	39530.3	917.686	59880.5	917.686	80179.9
916.399	-70.7821	916.383	19734.6	916.436	39539.6	916.545	59883.1	916.545	80191.9
915.258	-101.733	915.241	19712.6	915.294	39553.1	915.403	59889.8	915.403	80199.2
914.116	62.1778	914.099	19711.3	914.152	39553.1	914.261	59885.2	914.261	80228.7
912.974	-32.265	912.957	19710.6	913.01	39580.3	913.119	59890.4	913.119	80254.6
911.831	-17.2487	911.814	19699	911.868	39586.8	911.977	59900.2	911.977	80257
910.689	-48.1851	910.672	19710.7	910.725	39595.2	910.834	59886	910.834	80241.9
909.546	-15.6723	909.529	19720	909.582	39592.5	909.691	59871.2	909.691	80218.1
908.403	8.07863	908.386	19741.9	908.439	39590	908.548	59872.7	908.548	80196.8
907.259	-0.97847	907.242	19742.1	907.296	39583	907.405	59916.8	907.405	80192.7
906.116	-25.3342	906.099	19728.2	906.152	39573.5	906.261	59933.3	906.261	80200.8
904.972	-34.3806	904.955	19728.4	905.008	39581.8	905.117	59952.7	905.117	80229.2
903.828	-8.46105	903.811	19728.6	903.864	39591.3	903.973	59986.8	903.973	80268.3
902.683	-48.0926	902.667	19731.1	902.72	39622.1	902.829	60004.1	902.829	80278.8
901.539	-87.7074	901.522	19759.4	901.575	39637.5	901.684	59983.7	901.684	80233.5
900.394	1.53502	900.377	19771.5	900.431	39640.3	900.54	59962.5	900.54	80250.8
899.249	7.77506	899.232	19786.8	899.286	39665.4	899.395	59960.8	899.395	80303.8
898.104	-20.9126	898.087	19769.5	898.14	39685.7	898.249	59994.4	898.249	80372.3
896.958	46.4351	896.941	19761.8	896.995	39695.7	897.104	60013.7	897.104	80425.8
895.812	9.02369	895.795	19773.1	895.849	39720.3	895.958	60065.7	895.958	80479.6
894.666	-4.37628	894.649	19805.9	894.703	39748.8	894.812	60120.4	894.812	80538.7
893.52	-30.8564	893.503	19842.1	893.557	39804.6	893.666	60188.1	893.666	80584.9
892.373	101.85	892.356	19888	892.41	39807.6	892.519	60241.1	892.519	80604.4
891.227	49.1986	891.21	19919.6	891.263	39827.9	891.372	60292.4	891.372	80710.2
890.08	57.5967	890.063	19933.5	890.116	39860.9	890.226	60375.5	890.226	80806.4
888.932	-8.09814	888.915	19927.9	888.969	39896.9	889.078	60490.9	889.078	80919.7
887.785	89.6324	887.768	19933	887.822	39932.2	887.931	60623.4	887.931	81037.3
886.637	23.9585	886.62	19947.5	886.674	39972.1	886.783	60784	886.783	81139
885.489	25.8214	885.472	19955.7	885.526	40011.9	885.635	60957.3	885.635	81288.7
884.341	110.419	884.324	19976.1	884.378	40070.7	884.487	61173.4	884.487	81487.3
883.192	49.1355	883.175	20030.3	883.229	40144.4	883.338	61371.9	883.338	81693.2
882.044	37.9337	882.027	20073.5	882.08	40215.4	882.19	61545	882.19	81910.4
880.895	113.771	880.878	20108.2	880.931	40295.5	881.041	61741.9	881.041	82089.4
879.745	152.594	879.729	20149.3	879.782	40362.8	879.892	61906.5	879.892	82240.8
878.596	110.928	878.579	20138	878.633	40406.2	878.742	61997.6	878.742	82318.2
877.446	93.1984	877.429	20107.4	877.483	40394.6	877.593	62004.2	877.593	82277.3
876.296	84.1727	876.279	20062.5	876.333	40360.3	876.443	61900.4	876.443	82197.4
875.146	116.448	875.129	20036.2	875.183	40316.5	875.292	61745.2	875.292	82053.2
873.996	140.017	873.979	20006.1	874.032	40256.2	874.142	61518	874.142	81873.9
872.845	198.338	872.828	19972.6	872.882	40160.8	872.991	61255.8	872.991	81654.9
871.694	200.158	871.677	19961.9	871.731	40106.9	871.84	61069	871.84	81473.2
870.543	299.702	870.526	19993.3	870.58	40064.6	870.689	60939	870.689	81330.3
869.391	277.616	869.374	19981.7	869.428	40036.2	869.538	60863.3	869.538	81236.8
868.24	268.564	868.223	19994.4	868.277	40000.2	868.386	60818.2	868.386	81158.7
867.088	287.729	867.071	20001	867.125	40009.7	867.234	60777.4	867.234	81147.6
865.936	246.131	865.919	19997.6	865.973	40013.4	866.082	60749.2	866.082	81142.8
864.783	234.922	864.766	19986.6	864.82	40013.8	864.93	60723.2	864.93	81199.2
863.631	290.953	863.614	19975.3	863.668	40051.5	863.777	60694.2	863.777	81265.4
862.478	320.939	862.461	19979.7	862.515	40121	862.624	60743	862.624	81413.9
861.325	324.896	861.308	20020.5	861.361	40214.8	861.471	60880.9	861.471	81639.6
860.171	324.517	860.154	20020.1	860.208	40296.2	860.318	61072.8	860.318	81970.7
859.018	436.825	859.001	20039.6	859.054	40400.2	859.164	61372.5	859.164	82416.2
857.864	468.92	857.847	20058.2	857.901	40551.7	858.01	61778.8	858.01	83047.8
856.71	501.002	856.693	20078.6	856.746	40690.9	856.856	62216.6	856.856	83859.8
855.555	359.816	855.538	20119	855.592	40861.8	855.702	62681.8	855.702	84771.3
854.401	556.463	854.384	20146.6	854.438	41018.3	854.547	63084	854.547	85625.1
853.246	575.517	853.229	20217.8	853.283	41097	853.393	63325.8	853.393	86260.6
852.091	683.298	852.074	20264.2	852.128	41106.5	852.238	63357.6	852.238	86477
850.935	617.927	850.918	20264.1	850.972	41029.5	851.082	63152	851.082	86196.9
849.78	569.891	849.763	20258.6	849.817	40905.2	849.927	62814.3	849.927	85493.2
848.624	675.441	848.607	20235	848.661	40766.6	848.771	62419.5	848.771	84507.1
847.468	744.184	847.451	20225.9	847.505	40648.4	847.615	62009.9	847.615	83559.3
846.311	719.933	846.294	20192	846.348	40583	846.458	61676.1	846.458	82744.4
845.155	784.315	845.138	20180.6	845.192	40538.9	845.302	61457.8	845.302	82201.2
843.998	844.346	843.981	20214.1	844.035	40521.5	844.145	61310.7	844.145	81880.5
842.841	772.556	842.824	20255.3	842.878	40538.2	842.988	61208.5	842.988	81743.1
841.683	839.044	841.666	20286.6	841.721	40607.2	841.831	61138.2	841.831	81710.4
840.526	922.782	840.509	20302.8	840.563	40650	840.673	61102.2	840.673	81701.5
839.368	971.936	839.351	20324.7	839.405	40675.1	839.515	61096.4	839.515	81688.2
838.21	995.164	838.193	20369.9	838.247	40705	838.357	61078.8	838.357	81721.3
837.052	1024.86	837.035	20374.9	837.089	40693.8	837.199	61078.5	837.199	81715.1
835.893	957.435	835.876	20393.6	835.93	40667.4	836.04	61111.6	836.04	81704.3
834.734	1054	834.717	20427	834.771	40637.4	834.882	61131.4	834.882	81663.8
833.575	1040.52	833.558	20471.2	833.612	40647.1	833.723	61103.7	833.723	81617.1
832.416	1083.12	832.399	20464.9	832.453	40684.7	832.563	61082.7	832.563	81575.1
831.256	1207.62	831.239	20442	831.293	40704.5	831.404	61061.3	831.404	81534.4
830.096	1135.92	830.079	20436.8	830.134	40752.8	830.244	61076.5	830.244	81567
828.936	1126.75	828.919	20445.5	828.974	40794.9	829.084	61099.9	829.084	81594.8
827.776	1197.3	827.759	20459.7	827.813	40823.1	827.924	61126.1	827.924	81629.6
826.616	1306.59	826.599	20481.2	826.653	40844.1	826.763	61187.8	826.763	81697.8
825.455	1280.16	825.438	20529.5	825.492	40862.2	825.602	61214.5	825.602	81783.3
824.294	1268.81	824.277	20569.5	824.331	40890	824.441	61237.7	824.441	81871.7
823.132	1289.75	823.115	20608.2	823.17	40918.6	823.28	61286.7	823.28	81943.9
821.971	1250.43	821.954	20616.3	822.008	40922.3	822.119	61308.9	822.119	82072.1
820.809	1357.44	820.792	20603.1	820.846	40951.4	820.957	61357.1	820.957	82230.3
819.647	1326.72	819.63	20606.4	819.684	40948.9	819.795	61385.3	819.795	82378.2
818.485	1336.88	818.468	20600.4	818.522	40951.3	818.633	61405.3	818.633	82523.9
817.322	1385.74	817.305	20590.7	817.359	40973.5	817.47	61435	817.47	82630
816.159	1331.38	816.142	20583.7	816.197	41019	816.307	61457.1	816.307	82722.4
814.996	1393.13	814.979	20589.2	815.034	41039.4	815.144	61505.3	815.144	82785
813.833	1338.79	813.816	20617.1	813.87	41093	813.981	61573.9	813.981	82827.7
812.67	1359.68	812.653	20619.8	812.707	41109.6	812.818	61553.4	812.818	82912.5
811.506	1438.56	811.489	20626.1	811.543	41116	811.654	61531.5	811.654	83003.9
810.342	1463.71	810.325	20657.1	810.379	41109.8	810.49	61513.3	810.49	83121.6
809.177	1478.12	809.16	20661.1	809.215	41100.6	809.326	61498.9	809.326	83153.6
808.013	1511.84	807.996	20680.3	808.05	41092.5	808.161	61521.4	808.161	83096.9
806.848	1489.74	806.831	20711	806.885	41095.9	806.996	61558.1	806.996	82957.7
805.683	1471.94	805.666	20731.7	805.72	41100	805.831	61620.3	805.831	82769.8
804.518	1445.57	804.501	20733	804.555	41135.9	804.666	61684.3	804.666	82618.3
803.352	1434.23	803.335	20706.2	803.39	41151.2	803.501	61700	803.501	82506.9
802.187	1506.52	802.169	20694.4	802.224	41192	802.335	61744.6	802.335	82469.3
801.02	1497.31	801.003	20693.9	801.058	41227	801.169	61788.2	801.169	82521.7
799.854	1571.7	799.837	20674.2	799.892	41226.8	800.003	61856.1	800.003	82592.5
798.688	1521.76	798.671	20691.5	798.725	41219.1	798.836	61927.4	798.836	82693.9
797.521	1559.69	797.504	20735.6	797.558	41223.4	797.669	61978.1	797.669	82768.6
796.354	1475.5	796.337	20769.9	796.391	41232.9	796.502	62023	796.502	82844.8
795.187	1492.01	795.17	20775.5	795.224	41236.2	795.335	62053.5	795.335	82944.2
794.019	1574.89	794.002	20795.6	794.056	41236.2	794.168	62086.6	794.168	83059.6
792.851	1492.89	792.834	20829	792.889	41245.7	793	62126.6	793	83162.3
791.683	1588.57	791.666	20842	791.721	41234.6	791.832	62171.4	791.832	83271.1
790.515	1523.72	790.498	20847.4	790.552	41221.2	790.664	62224.8	790.664	83363.2
789.346	1452.48	789.329	20820.2	789.384	41241.5	789.495	62284.6	789.495	83452.5
788.178	1501.05	788.161	20801.6	788.215	41236.3	788.326	62332.8	788.326	83509.8
787.009	1560.3	786.992	20782.6	787.046	41219.9	787.157	62386.3	787.157	83559.9
785.839	1514.75	785.822	20742.1	785.877	41213.9	785.988	62405.9	785.988	83628.7
784.67	1482.05	784.653	20728.5	784.707	41207.1	784.819	62438.9	784.819	83673.6
783.5	1481.42	783.483	20729.7	783.538	41174.5	783.649	62462.7	783.649	83708.1
782.33	1461.56	782.313	20713.8	782.368	41139.5	782.479	62486.6	782.479	83733.7
781.16	1364.81	781.143	20682.4	781.197	41108.3	781.309	62492.7	781.309	83722.3
779.989	1295.86	779.972	20619.2	780.027	41106	780.138	62480.5	780.138	83701.5
778.818	1344.38	778.801	20579.1	778.856	41060.8	778.967	62426.8	778.967	83623.2
777.647	1217.83	777.63	20549.4	777.685	41007.5	777.796	62356.4	777.796	83547.7
776.476	1200.18	776.459	20541.2	776.514	40964.7	776.625	62216.6	776.625	83484.4
775.304	1084.37	775.287	20509.1	775.342	40912.7	775.454	62090.1	775.454	83383.6
774.133	1088.1	774.116	20502	774.17	40863.2	774.282	61957.2	774.282	83300.5
772.961	1083.29	772.944	20480	772.998	40820.6	773.11	61867.8	773.11	83244.4
771.788	986.775	771.771	20424.9	771.826	40776.9	771.938	61811.7	771.938	83200.8
770.616	977.723	770.599	20375	770.653	40731.1	770.765	61751.7	770.765	83116
769.443	872.75	769.426	20309.6	769.481	40684.3	769.592	61726.8	769.592	82993.5
768.27	921.268	768.253	20250.2	768.308	40608.1	768.419	61668.1	768.419	82873.1
767.097	890.928	767.08	20237.9	767.134	40538.8	767.246	61576	767.246	82736.7
765.923	862.731	765.906	20201.3	765.961	40487.8	766.072	61477.5	766.072	82576.2
764.749	713.146	764.732	20189.8	764.787	40445.3	764.899	61364.5	764.899	82401.9
763.575	836.184	763.558	20164.5	763.613	40412.5	763.725	61231.2	763.725	82263.7
762.401	769.696	762.384	20125.3	762.439	40391.2	762.55	61126.2	762.55	82137.2
761.226	752.191	761.209	20097	761.264	40387.5	761.376	61061.4	761.376	82017.9
760.052	679.365	760.034	20075.5	760.089	40400.5	760.201	61013.9	760.201	81913.2
758.876	642.739	758.859	20065	758.914	40382.8	759.026	60962.3	759.026	81856.4
757.701	725.244	757.684	20093.3	757.739	40372.2	757.851	60935.1	757.851	81797.9
756.526	729.029	756.508	20096.1	756.563	40363	756.675	60907.4	756.675	81743.2
755.35	745.57	755.333	20101.5	755.387	40326.1	755.499	60879	755.499	81628.4
754.174	645.189	754.157	20088.7	754.211	40295.7	754.323	60834.7	754.323	81534.7
752.997	727.622	752.98	20063.3	753.035	40279.7	753.147	60802.8	753.147	81431.3
751.821	714.405	751.804	20035.4	751.858	40273	751.971	60751.9	751.971	81368.3
750.644	699.069	750.627	20039.6	750.682	40268.5	750.794	60713.7	750.794	81317.7
749.467	713.473	749.45	20026.3	749.505	40265.9	749.617	60685.2	749.617	81328.3
748.289	713.007	748.272	20004.3	748.327	40269.9	748.439	60667.2	748.439	81346.8
747.112	593.655	747.095	19958.3	747.15	40267.3	747.262	60667.8	747.262	81382.7
745.934	601.705	745.917	19941.5	745.972	40262.4	746.084	60715.8	746.084	81370
744.756	667.047	744.739	19946.3	744.794	40268.7	744.906	60753	744.906	81409.5
743.578	668.712	743.56	19948.2	743.615	40276.2	743.728	60762.9	743.728	81412.9
742.399	655.529	742.382	19958.2	742.437	40276.2	742.549	60732.3	742.549	81404.6
741.22	680.523	741.203	19968.6	741.258	40280.3	741.37	60713.2	741.37	81365
740.041	707.627	740.024	19942.1	740.079	40269.5	740.191	60656.5	740.191	81279.2
738.862	618.132	738.844	19902.5	738.899	40274.4	739.012	60582.2	739.012	81191.5
737.682	573.18	737.665	19851.4	737.72	40267.6	737.832	60533.7	737.832	81110
736.502	593.933	736.485	19841.8	736.54	40276.4	736.652	60524.3	736.652	81039.7
735.322	690.939	735.305	19845.9	735.36	40259.3	735.472	60496.4	735.472	81035
734.142	677.77	734.124	19850	734.179	40252	734.292	60497.5	734.292	81046.8
732.961	711.191	732.944	19875.8	732.999	40277.5	733.111	60542.8	733.111	81127.2
731.78	700.14	731.763	19903.9	731.818	40316.1	731.93	60659.9	731.93	81305
730.599	640.412	730.582	19933.7	730.637	40375.6	730.749	60836.2	730.749	81584.2
729.417	747.883	729.4	19983.8	729.455	40472.5	729.568	61085.6	729.568	82072.7
728.236	717.79	728.219	20021.2	728.274	40604.7	728.386	61472.1	728.386	82807.3
727.054	715.207	727.037	20067.7	727.092	40770.6	727.204	61990.6	727.204	83796.2
725.872	676.675	725.854	20131.3	725.91	40937.1	726.022	62592.2	726.022	85009.9
724.689	621.244	724.672	20155.8	724.727	41109.1	724.84	63178	724.84	86279
723.507	705.351	723.489	20148.6	723.545	41263.3	723.657	63592.2	723.657	87315.5
722.324	683.752	722.306	20111.1	722.362	41305.7	722.474	63736.5	722.474	87873.5
721.14	660.05	721.123	20060.9	721.178	41249	721.291	63544.1	721.291	87752.9
719.957	693.394	719.94	19996.5	719.995	41071.4	720.108	63058.5	720.108	86968.5
718.773	690.819	718.756	19917.1	718.811	40860.1	718.924	62427.5	718.924	85713.4
717.589	692.469	717.572	19871.5	717.627	40634	717.74	61781.4	717.74	84311.4
716.405	643.451	716.388	19869.3	716.443	40468	716.556	61279.8	716.556	83043.3
715.221	744.311	715.203	19874.7	715.259	40352.9	715.372	60930.3	715.372	82085.1
714.036	634.106	714.019	19867.4	714.074	40311.1	714.187	60684.4	714.187	81464.6
712.851	718.047	712.834	19869.1	712.889	40271.5	713.002	60537.6	713.002	81109.6
711.666	700.704	711.649	19880	711.704	40254.9	711.817	60473.1	711.817	80934.8
710.48	717.111	710.463	19859.3	710.518	40229.8	710.631	60448.6	710.631	80813.5
709.295	621.765	709.277	19850.6	709.333	40209	709.446	60416.1	709.446	80720.1
708.109	737.254	708.091	19849.6	708.147	40196.7	708.26	60395.2	708.26	80663.4
706.922	745.212	706.905	19854.5	706.96	40197.4	707.073	60373.4	707.073	80619.5
705.736	668.885	705.719	19876.5	705.774	40198.4	705.887	60342.1	705.887	80581.8
704.549	662.107	704.532	19895.5	704.587	40188.3	704.7	60292.1	704.7	80577.9
703.362	682.712	703.345	19912	703.4	40183	703.513	60249.1	703.513	80569.7
702.175	707.519	702.157	19912.8	702.213	40193.6	702.326	60232.4	702.326	80578.6
700.987	704.948	700.97	19887.4	701.025	40214.3	701.138	60222.2	701.138	80563.3
699.799	715.006	699.782	19865.6	699.838	40230.4	699.951	60208.9	699.951	80546.7

## Sheet: SFig 103
1700.29	-2.27374e-13	1700.27	19978	1700.32	39900.3	1700.29	59732	1700.41	79642.8
1699.31	22.9666	1699.29	19997.5	1699.34	39936.1	1699.31	59785.9	1699.43	79757.5
1698.33	27.7695	1698.31	20021.7	1698.36	39950	1698.33	59854.9	1698.45	79675
1697.35	45.32	1697.33	20044.6	1697.38	39958.7	1697.35	59912.4	1697.47	79732.9
1696.37	27.1718	1696.35	20059.9	1696.4	39954.5	1696.37	59974.2	1696.48	79612.5
1695.39	72.753	1695.37	20061.5	1695.42	39930.2	1695.39	59968.5	1695.5	79763.9
1694.41	1.09053	1694.39	20052.7	1694.44	39950.7	1694.41	59923.9	1694.52	79842.1
1693.43	84.8765	1693.41	20037.2	1693.46	39952.8	1693.42	59874.5	1693.54	79689.7
1692.44	43.8084	1692.43	20021.5	1692.47	39967.2	1692.44	59791.4	1692.56	79773.7
1691.46	56.2404	1691.45	20011.1	1691.49	39981.6	1691.46	59789.1	1691.58	79770.2
1690.48	71.2137	1690.47	20007.4	1690.51	39985.4	1690.48	59786.8	1690.6	79851.3
1689.5	88.7268	1689.48	20010.1	1689.53	39992.1	1689.5	59820	1689.62	79731.1
1688.52	24.7826	1688.5	20018.5	1688.55	39985.6	1688.51	59909.5	1688.63	79713
1687.53	49.9322	1687.52	20030.7	1687.56	39982.3	1687.53	59959.5	1687.65	79872.8
1686.55	90.3375	1686.54	20044.4	1686.58	39993	1686.55	59983.6	1686.67	79915.9
1685.57	69.6755	1685.55	20056.4	1685.6	39993.8	1685.57	60031.1	1685.69	79883.2
1684.59	59.1949	1684.57	20064.9	1684.62	40027.1	1684.58	60026.4	1684.7	79996.2
1683.6	76.6888	1683.59	20069.4	1683.63	40043.6	1683.6	60087.8	1683.72	79777
1682.62	183.155	1682.6	20069.3	1682.65	40063.1	1682.62	60066.5	1682.74	80003.6
1681.64	68.4457	1681.62	20066.5	1681.67	40080.5	1681.63	60042.7	1681.75	80026.2
1680.65	154.541	1680.64	20064.9	1680.68	40063.8	1680.65	60023.5	1680.77	79882.9
1679.67	222.816	1679.65	20066.9	1679.7	40054.7	1679.67	59989.3	1679.78	79829.8
1678.68	250.42	1678.67	20073.4	1678.71	40047.5	1678.68	59938.3	1678.8	80021.3
1677.7	151.027	1677.68	20084.1	1677.73	40065.2	1677.7	59954.2	1677.82	79898.4
1676.71	145.625	1676.7	20098.1	1676.75	40101	1676.71	60000.8	1676.83	80214.9
1675.73	173.837	1675.71	20114.5	1675.76	40098.5	1675.73	60083.9	1675.85	80083.3
1674.74	202.054	1674.73	20131.1	1674.78	40109.7	1674.74	60116.2	1674.86	79974.9
1673.76	230.277	1673.74	20146	1673.79	40131.6	1673.76	60168.9	1673.88	80012.1
1672.77	258.506	1672.76	20157	1672.81	40125	1672.77	60208.9	1672.89	80011.4
1671.79	280.99	1671.77	20160.8	1671.82	40129.1	1671.79	60197.7	1671.91	80135.7
1670.8	234.989	1670.79	20155.9	1670.83	40122.9	1670.8	60174.3	1670.92	80158.3
1669.82	280.29	1669.8	20145	1669.85	40134.8	1669.82	60159.7	1669.93	80035.5
1668.83	206.421	1668.82	20134	1668.86	40131.3	1668.83	60169.8	1668.95	80171.3
1667.84	251.709	1667.83	20128.9	1667.88	40131.5	1667.84	60129.4	1667.96	80222.9
1666.86	269.104	1666.84	20132.6	1666.89	40152	1666.86	60096.1	1666.98	80076.9
1665.87	230.751	1665.86	20144.2	1665.9	40164.3	1665.87	60086.7	1665.99	80009.5
1664.88	324.136	1664.87	20158.3	1664.92	40182.9	1664.88	60085.3	1665	80153.9
1663.9	298.451	1663.88	20168.3	1663.93	40220.4	1663.9	60053.9	1664.01	80199.6
1662.91	272.776	1662.89	20169.1	1662.94	40237.4	1662.91	60046.3	1663.03	80184.4
1661.92	216.733	1661.91	20161.4	1661.95	40249.8	1661.92	60045.9	1662.04	80293.9
1660.93	218.926	1660.92	20149.5	1660.97	40251.4	1660.93	60043.5	1661.05	80238
1659.95	276.791	1659.93	20136.9	1659.98	40245.3	1659.95	59984.5	1660.06	80269.2
1658.96	327.043	1658.94	20126.9	1658.99	40256.5	1658.96	59943.3	1659.08	80314.8
1657.97	185.028	1657.95	20121.3	1658	40239.3	1657.97	59896.7	1658.09	80250.3
1656.98	301.033	1656.97	20119.5	1657.01	40230.3	1656.98	59903.6	1657.1	80408.9
1655.99	414.463	1655.98	20123.1	1656.02	40226	1655.99	59931.7	1656.11	80364.7
1655	340.773	1654.99	20130.8	1655.04	40226.1	1655	59968.6	1655.12	80430.5
1654.01	327.772	1654	20141.5	1654.05	40240.2	1654.01	60050.1	1654.13	80293.6
1653.03	228.859	1653.01	20152.7	1653.06	40268.3	1653.02	60110.6	1653.14	80420.2
1652.04	390.215	1652.02	20158.9	1652.07	40264.8	1652.03	60139.8	1652.15	80488.9
1651.05	286.277	1651.03	20158	1651.08	40317.1	1651.05	60162.4	1651.16	80505.5
1650.06	354.113	1650.04	20149.5	1650.09	40335.6	1650.06	60131.9	1650.17	80455.4
1649.07	343.648	1649.05	20137	1649.1	40337.3	1649.07	60104.2	1649.18	80500.9
1648.08	413.97	1648.06	20127.6	1648.11	40337.1	1648.07	60087.2	1648.19	80537.7
1647.09	441.356	1647.07	20124.2	1647.12	40351.1	1647.08	60063.4	1647.2	80693.1
1646.09	357.699	1646.08	20128.6	1646.13	40348.7	1646.09	60126.1	1646.21	80619.9
1645.1	246.322	1645.09	20138.4	1645.14	40349.3	1645.1	60169.7	1645.22	80674
1644.11	372.101	1644.1	20149	1644.14	40317.1	1644.11	60215.9	1644.23	80661.6
1643.12	384.342	1643.11	20156.8	1643.15	40313	1643.12	60243.3	1643.24	80808.1
1642.13	346.149	1642.11	20159.9	1642.16	40296.3	1642.13	60226.6	1642.25	80593.4
1641.14	408.808	1641.12	20158.8	1641.17	40301.4	1641.14	60192.8	1641.26	80653.2
1640.15	421.033	1640.13	20155.6	1640.18	40297.3	1640.15	60174.6	1640.26	80721.7
1639.15	372.776	1639.14	20151.7	1639.19	40307.4	1639.15	60146	1639.27	80605.3
1638.16	437.911	1638.15	20149.1	1638.19	40310	1638.16	60120.5	1638.28	80818.1
1637.17	366.999	1637.15	20146.9	1637.2	40324	1637.17	60072.8	1637.29	80687.3
1636.18	328.855	1636.16	20144.3	1636.21	40320.5	1636.18	60067.6	1636.3	80683.5
1635.18	429.21	1635.17	20139.5	1635.22	40332.3	1635.18	60083.3	1635.3	80601.8
1634.19	333.169	1634.18	20131	1634.22	40353.9	1634.19	60075.3	1634.31	80624
1633.2	393.212	1633.18	20120.8	1633.23	40382.4	1633.2	60058.9	1633.32	80735.7
1632.2	277.085	1632.19	20112.6	1632.24	40365.9	1632.2	60076.6	1632.32	80691.5
1631.21	357.243	1631.2	20111.5	1631.24	40378.4	1631.21	60079.6	1631.33	80829
1630.22	376.999	1630.2	20120.3	1630.25	40370	1630.22	60049.5	1630.33	80649.4
1629.22	411.837	1629.21	20138.8	1629.25	40347.8	1629.22	60022.5	1629.34	80884.8
1628.23	456.717	1628.21	20165.1	1628.26	40328.1	1628.23	60049.8	1628.35	80780.2
1627.23	436.22	1627.22	20193.4	1627.27	40324.8	1627.23	60100	1627.35	80615
1626.24	433.324	1626.22	20215.8	1626.27	40326.8	1626.24	60125.1	1626.36	80513.3
1625.24	357.557	1625.23	20231.3	1625.28	40323.9	1625.24	60172.3	1625.36	80673.7
1624.25	364.728	1624.23	20238.5	1624.28	40313.8	1624.25	60255	1624.37	80557.7
1623.25	419.619	1623.24	20236.3	1623.29	40319	1623.25	60316.8	1623.37	80505
1622.26	504.625	1622.24	20224.3	1622.29	40294.4	1622.26	60345	1622.38	80685.4
1621.26	393.753	1621.25	20204.2	1621.29	40282.4	1621.26	60323.3	1621.38	80638.5
1620.27	395.889	1620.25	20179.1	1620.3	40287.4	1620.27	60271.1	1620.39	80562.8
1619.27	370.417	1619.26	20152.1	1619.3	40301	1619.27	60177.1	1619.39	80645.3
1618.27	420.233	1618.26	20126.1	1618.31	40295.9	1618.27	60036.3	1618.39	80483.4
1617.28	354.625	1617.26	20108	1617.31	40268.2	1617.28	59911.2	1617.4	80623.4
1616.28	386.866	1616.27	20098.1	1616.31	40268.3	1616.28	59815.8	1616.4	80645.5
1615.28	394.017	1615.27	20094.7	1615.32	40241	1615.28	59742	1615.4	80601.5
1614.29	403.672	1614.27	20096.8	1614.32	40229.2	1614.29	59726.7	1614.41	80563.2
1613.29	360.68	1613.27	20104.2	1613.32	40249	1613.29	59726.9	1613.41	80812.3
1612.29	427.982	1612.28	20116.9	1612.32	40277.1	1612.29	59785.2	1612.41	80561.4
1611.29	500.268	1611.28	20136.4	1611.33	40298.6	1611.29	59850.7	1611.41	80528.9
1610.3	321.999	1610.28	20161	1610.33	40294	1610.3	59918.2	1610.42	80594.1
1609.3	321.639	1609.28	20188.8	1609.33	40277.8	1609.3	60010.2	1609.42	80673.5
1608.3	361.347	1608.28	20212.4	1608.33	40273.4	1608.3	60097.9	1608.42	80557.8
1607.3	401.039	1607.29	20225.4	1607.33	40244.7	1607.3	60197.5	1607.42	80582.7
1606.3	295.527	1606.29	20225.5	1606.33	40241.5	1606.3	60247.3	1606.42	80688
1605.3	420.309	1605.29	20215.1	1605.34	40258	1605.3	60247.8	1605.42	80560.8
1604.31	357.373	1604.29	20199.6	1604.34	40271.3	1604.3	60218.8	1604.42	80551.3
1603.31	352.003	1603.29	20187.4	1603.34	40270.4	1603.3	60180.2	1603.42	80682.3
1602.31	269.096	1602.29	20183	1602.34	40275.3	1602.31	60146.3	1602.43	80695.7
1601.31	331.264	1601.29	20188.1	1601.34	40251.4	1601.31	60139.1	1601.43	80803.7
1600.31	325.902	1600.29	20197.8	1600.34	40237.4	1600.31	60187.1	1600.43	80739.7
1599.31	305.543	1599.29	20205.9	1599.34	40228.5	1599.31	60237.1	1599.43	80850.5
1598.31	440.144	1598.29	20208.6	1598.34	40220.1	1598.31	60239.4	1598.43	80760.7
1597.31	384.788	1597.29	20204.5	1597.34	40237	1597.3	60223.3	1597.42	80865.7
1596.3	341.946	1596.29	20194.7	1596.34	40249.1	1596.3	60168.1	1596.42	81039.4
1595.3	339.084	1595.29	20183.9	1595.34	40265.3	1595.3	60133.7	1595.42	80921
1594.3	288.776	1594.29	20176.7	1594.33	40271.3	1594.3	60087.7	1594.42	81103.2
1593.3	348.343	1593.29	20175.9	1593.33	40260	1593.3	60082	1593.42	81122.2
1592.3	402.894	1592.28	20180	1592.33	40276.9	1592.3	60125.4	1592.42	81175.5
1591.3	312.672	1591.28	20187.2	1591.33	40279.9	1591.3	60203.1	1591.42	81477.6
1590.3	367.208	1590.28	20195.5	1590.33	40274.7	1590.3	60295.5	1590.42	81356.4
1589.29	341.891	1589.28	20202	1589.33	40275.6	1589.29	60352.7	1589.41	81366.8
1588.29	299.126	1588.28	20203.9	1588.32	40291.4	1588.29	60467.3	1588.41	81557.2
1587.29	381.061	1587.27	20201.8	1587.32	40301.7	1587.29	60548.5	1587.41	81744.7
1586.29	400.634	1586.27	20197.9	1586.32	40301.1	1586.29	60608.2	1586.41	81903.5
1585.28	335.448	1585.27	20193.8	1585.32	40338	1585.28	60667.1	1585.4	82045.2
1584.28	327.609	1584.27	20194.3	1584.31	40366.1	1584.28	60766.7	1584.4	82543.8
1583.28	406.98	1583.26	20202.2	1583.31	40400.6	1583.28	60973.6	1583.4	82628.1
1582.27	272.08	1582.26	20220.8	1582.31	40453.2	1582.27	61290.4	1582.39	83166.4
1581.27	356.412	1581.25	20250.2	1581.3	40520.6	1581.27	61725.5	1581.39	83767.2
1580.27	348.573	1580.25	20290.2	1580.3	40621.6	1580.26	62360.9	1580.39	84579
1579.26	325.801	1579.25	20340.7	1579.29	40743.8	1579.26	63136	1579.38	85752.9
1578.26	320.461	1578.24	20399.7	1578.29	40903.1	1578.26	64059.1	1578.38	86963.4
1577.25	332.544	1577.24	20462.8	1577.28	41110.6	1577.25	65108.6	1577.37	88738.1
1576.25	342.133	1576.23	20528.1	1576.28	41339.3	1576.25	66207.6	1576.37	90592
1575.24	316.892	1575.23	20588.7	1575.27	41617.5	1575.24	67229.4	1575.36	92522.1
1574.24	351.352	1574.22	20639.2	1574.27	41916.7	1574.24	68058.3	1574.36	94385.9
1573.23	308.713	1573.22	20674.1	1573.26	42196.8	1573.23	68558.9	1573.35	96362.8
1572.23	206.423	1572.21	20693.8	1572.26	42417.2	1572.23	68650	1572.35	97205
1571.22	290.597	1571.21	20700.5	1571.25	42564.7	1571.22	68389.9	1571.34	97383
1570.22	262.906	1570.2	20695.8	1570.25	42590.3	1570.21	67820	1570.33	96883
1569.21	307.28	1569.19	20679.1	1569.24	42487.9	1569.21	67104.1	1569.33	95688.4
1568.2	279.597	1568.19	20652.7	1568.23	42324.5	1568.2	66278.7	1568.32	94326.3
1567.2	276.761	1567.18	20615.4	1567.23	42109.3	1567.2	65417.2	1567.32	92708.6
1566.19	323.588	1566.17	20568.4	1566.22	41865.8	1566.19	64638.1	1566.31	91040.3
1565.18	293.435	1565.17	20515	1565.21	41598.4	1565.18	63919.5	1565.3	89238.9
1564.17	347.687	1564.16	20464.2	1564.21	41333.7	1564.17	63283.8	1564.29	87910.5
1563.17	315.059	1563.15	20422.7	1563.2	41128.4	1563.17	62748.7	1563.29	86801.6
1562.16	337.03	1562.14	20394.3	1562.19	40955.4	1562.16	62290.2	1562.28	85690.3
1561.15	306.898	1561.14	20378.9	1561.18	40806	1561.15	61941	1561.27	84872.3
1560.14	348.702	1560.13	20374.1	1560.18	40724.6	1560.14	61673.8	1560.26	84145.6
1559.14	350.815	1559.12	20375	1559.17	40663.3	1559.13	61474.3	1559.26	83658
1558.13	333.094	1558.11	20377.7	1558.16	40605.9	1558.13	61354.9	1558.25	83392.1
1557.12	340.166	1557.1	20379.6	1557.15	40545.6	1557.12	61227.9	1557.24	82646.3
1556.11	312.542	1556.09	20380.4	1556.14	40495.4	1556.11	61131.8	1556.23	82730.1
1555.1	349.347	1555.09	20379.5	1555.13	40463.6	1555.1	60997.6	1555.22	82345.3
1554.09	368.797	1554.08	20377.1	1554.12	40438.8	1554.09	60851.9	1554.21	81974.9
1553.08	430.341	1553.07	20371.9	1553.11	40414.9	1553.08	60777.9	1553.2	82053.1
1552.07	330.914	1552.06	20361.5	1552.1	40374.1	1552.07	60752.6	1552.19	81901.4
1551.06	323.124	1551.05	20343.8	1551.09	40331.5	1551.06	60755.6	1551.18	81539.7
1550.05	280.686	1550.04	20320.7	1550.08	40279.8	1550.05	60757.4	1550.17	81575.4
1549.04	297.655	1549.03	20293.2	1549.07	40241.6	1549.04	60745.3	1549.16	81302
1548.03	322.039	1548.02	20265.1	1548.06	40198.2	1548.03	60719.8	1548.15	81286.6
1547.02	237.575	1547.01	20241.7	1547.05	40184.9	1547.02	60613.5	1547.14	81070
1546.01	257.016	1545.99	20227.1	1546.04	40178.5	1546.01	60505.8	1546.13	81176.6
1545	269.03	1544.98	20221.8	1545.03	40193.8	1545	60418.6	1545.12	81113.1
1543.99	271.152	1543.97	20222.9	1544.02	40192.1	1543.99	60357	1544.11	81273.5
1542.98	295.516	1542.96	20227.3	1543.01	40199.1	1542.98	60319.7	1543.1	81229.9
1541.96	361.879	1541.95	20233.4	1542	40208.4	1541.96	60301.6	1542.09	80931.4
1540.95	218.215	1540.94	20239.4	1540.98	40201.7	1540.95	60284.1	1541.07	81060.5
1539.94	329.029	1539.93	20248.9	1539.97	40181.6	1539.94	60256.6	1540.06	81073.6
1538.93	264.456	1538.91	20264.7	1538.96	40172.7	1538.93	60226.4	1539.05	81131.9
1537.92	269.044	1537.9	20286.4	1537.95	40158.9	1537.92	60237.8	1538.04	80978
1536.9	283.505	1536.89	20309.5	1536.94	40171.3	1536.9	60242.7	1537.02	81036.3
1535.89	238.725	1535.87	20326.9	1535.92	40188.6	1535.89	60280	1536.01	80856.9
1534.88	334.616	1534.86	20335.1	1534.91	40197.4	1534.88	60321.3	1535	80954.8
1533.86	336.719	1533.85	20332.4	1533.9	40194.5	1533.86	60381.7	1533.98	80902.8
1532.85	363.487	1532.83	20321.3	1532.88	40181.6	1532.85	60430	1532.97	80814.1
1531.84	237.346	1531.82	20310.8	1531.87	40153.8	1531.84	60444.7	1531.96	80844.1
1530.82	266.588	1530.81	20304.7	1530.85	40137.2	1530.82	60437.9	1530.94	80891.1
1529.81	332.795	1529.79	20303.5	1529.84	40113.4	1529.81	60434.1	1529.93	81034.1
1528.79	334.895	1528.78	20304.1	1528.83	40106.6	1528.79	60403.1	1528.91	80784.4
1527.78	295.105	1527.76	20302.8	1527.81	40106.8	1527.78	60340.7	1527.9	80656.2
1526.76	314.457	1526.75	20299.9	1526.8	40103.4	1526.76	60288.9	1526.89	80883.9
1525.75	232.815	1525.73	20295.5	1525.78	40102.8	1525.75	60262.3	1525.87	80792.4
1524.73	326.049	1524.72	20292.6	1524.77	40113.6	1524.73	60253.3	1524.86	80861.9
1523.72	337.997	1523.7	20295.2	1523.75	40107.5	1523.72	60250	1523.84	81106.3
1522.7	325.324	1522.69	20302.5	1522.74	40130.5	1522.7	60271	1522.82	80851.3
1521.69	381.566	1521.67	20311.7	1521.72	40124.6	1521.69	60336.1	1521.81	80788.1
1520.67	317.216	1520.66	20319.2	1520.7	40132.3	1520.67	60379.7	1520.79	80944.9
1519.66	218.451	1519.64	20323.6	1519.69	40110.3	1519.65	60405	1519.78	80726.7
1518.64	321.413	1518.62	20325.2	1518.67	40109	1518.64	60456.1	1518.76	80951.1
1517.62	308.756	1517.61	20324.3	1517.65	40113.3	1517.62	60485.8	1517.74	80950
1516.61	325.606	1516.59	20321.9	1516.64	40106.7	1516.6	60468.2	1516.73	80923.5
1515.59	320.327	1515.57	20319.6	1515.62	40084.4	1515.59	60456.7	1515.71	80908.3
1514.57	302.762	1514.56	20318.2	1514.6	40077.6	1514.57	60484.8	1514.69	81132.5
1513.55	331.889	1513.54	20318.2	1513.59	40088.3	1513.55	60502.5	1513.68	81083.5
1512.54	356.09	1512.52	20320.7	1512.57	40101.5	1512.54	60478	1512.66	81042.9
1511.52	326.248	1511.5	20326.2	1511.55	40111.1	1511.52	60484.9	1511.64	81098.1
1510.5	350.44	1510.48	20334.6	1510.53	40131	1510.5	60501.2	1510.62	81006.8
1509.48	310.79	1509.47	20345.6	1509.51	40141.1	1509.48	60507.7	1509.6	81140.7
1508.46	327.613	1508.45	20358.3	1508.5	40142.1	1508.46	60483.4	1508.58	81058
1507.44	246.263	1507.43	20372.2	1507.48	40110.7	1507.44	60481.8	1507.57	81141.2
1506.43	348.968	1506.41	20385.4	1506.46	40109.8	1506.43	60498.1	1506.55	81182.2
1505.41	365.772	1505.39	20395.7	1505.44	40106.3	1505.41	60465.4	1505.53	81197.9
1504.39	333.516	1504.37	20401.8	1504.42	40116.4	1504.39	60443.3	1504.51	81022.4
1503.37	377.289	1503.35	20401.5	1503.4	40118.1	1503.37	60445.8	1503.49	81108.3
1502.35	364.658	1502.33	20393.6	1502.38	40108.9	1502.35	60452.1	1502.47	81048.1
1501.33	305.459	1501.31	20379.4	1501.36	40117.5	1501.33	60462.3	1501.45	81083.5
1500.31	383.52	1500.29	20361.9	1500.34	40136.2	1500.31	60435.2	1500.43	80981.2
1499.29	341.493	1499.27	20344.3	1499.32	40107.4	1499.29	60443.9	1499.41	81033.4
1498.27	343.575	1498.25	20327.8	1498.3	40125.7	1498.27	60454	1498.39	81178.2
1497.25	384.844	1497.23	20316.1	1497.28	40124	1497.25	60458.5	1497.37	81132.1
1496.23	276.728	1496.21	20311.2	1496.26	40136.9	1496.22	60470.5	1496.35	81279.6
1495.2	305.752	1495.19	20313.3	1495.24	40122.8	1495.2	60480.5	1495.33	81306.4
1494.18	298.05	1494.17	20321.7	1494.22	40146.8	1494.18	60543.8	1494.3	81341.7
1493.16	312.374	1493.15	20335.2	1493.19	40185.9	1493.16	60597	1493.28	81536.8
1492.14	400.093	1492.12	20351.6	1492.17	40231	1492.14	60606.1	1492.26	81476.6
1491.12	348.345	1491.1	20367	1491.15	40227.2	1491.12	60652.8	1491.24	81520.2
1490.1	284.39	1490.08	20378.5	1490.13	40247.4	1490.09	60688.4	1490.22	81698.3
1489.07	345.163	1489.06	20387.3	1489.11	40245.4	1489.07	60709.1	1489.19	81654.9
1488.05	379.021	1488.03	20394.2	1488.08	40238.4	1488.05	60699.3	1488.17	81662
1487.03	332.207	1487.01	20401.1	1487.06	40208.6	1487.03	60694	1487.15	81772.7
1486	341.617	1485.99	20410.3	1486.04	40216.2	1486	60733.2	1486.13	81889
1484.98	304.602	1484.97	20420.1	1485.01	40214.9	1484.98	60734.2	1485.1	81789.6
1483.96	460.574	1483.94	20426.5	1483.99	40217.2	1483.96	60727.5	1484.08	81883.5
1482.93	311.21	1482.92	20425	1482.97	40212.7	1482.93	60744.3	1483.06	81946.5
1481.91	340.149	1481.89	20414.4	1481.94	40229.9	1481.91	60727.9	1482.03	81936.7
1480.89	300.723	1480.87	20396.3	1480.92	40251.6	1480.89	60730.7	1481.01	81882.2
1479.86	424.839	1479.85	20377.5	1479.89	40290	1479.86	60757.1	1479.98	82009.5
1478.84	326.847	1478.82	20366	1478.87	40291.2	1478.84	60826.6	1478.96	82279.3
1477.81	309.405	1477.8	20369.4	1477.84	40326.8	1477.81	60907.1	1477.93	82356.2
1476.79	367.585	1476.77	20387.6	1476.82	40355.3	1476.79	61013	1476.91	82505.6
1475.76	435.496	1475.75	20416	1475.79	40377.4	1475.76	61150.5	1475.88	82786.4
1474.74	340.02	1474.72	20447.1	1474.77	40391.5	1474.74	61271.4	1474.86	83273.9
1473.71	415.222	1473.7	20473.5	1473.74	40410.3	1473.71	61317.2	1473.83	83515.3
1472.69	317.351	1472.67	20489.4	1472.72	40420.9	1472.68	61343.2	1472.81	83524.8
1471.66	451.008	1471.64	20496.6	1471.69	40417.4	1471.66	61277.6	1471.78	83456
1470.63	309.318	1470.62	20498.3	1470.67	40385.3	1470.63	61164.4	1470.76	83585.5
1469.61	396.643	1469.59	20500.5	1469.64	40372.9	1469.61	61022.6	1469.73	83310.2
1468.58	486.368	1468.56	20504.4	1468.61	40362.9	1468.58	60932.3	1468.7	82940.1
1467.55	381.277	1467.54	20509.2	1467.59	40356.7	1467.55	60828	1467.68	82718
1466.53	305.44	1466.51	20513.6	1466.56	40336.9	1466.53	60736.9	1466.65	82540.7
1465.5	353.755	1465.48	20515.6	1465.53	40332.2	1465.5	60668.5	1465.62	82341.1
1464.47	382.584	1464.46	20515.7	1464.5	40315.3	1464.47	60637.8	1464.59	82412.1
1463.44	474.652	1463.43	20517.9	1463.48	40328.7	1463.44	60580.2	1463.57	82246.1
1462.42	367.238	1462.4	20526.3	1462.45	40321.2	1462.42	60535.2	1462.54	82258.6
1461.39	396.047	1461.37	20544.7	1461.42	40339.7	1461.39	60497.1	1461.51	82385.3
1460.36	378.649	1460.34	20569.5	1460.39	40350.5	1460.36	60498.3	1460.48	82406.1
1459.33	436.612	1459.32	20595.6	1459.36	40364.3	1459.33	60472.5	1459.45	82460.3
1458.3	419.213	1458.29	20617.1	1458.34	40368.5	1458.3	60478.3	1458.43	82447.6
1457.27	406.681	1457.26	20630.8	1457.31	40392.1	1457.27	60482.8	1457.4	82599.2
1456.25	374.719	1456.23	20634.4	1456.28	40405.7	1456.24	60480.8	1456.37	82684
1455.22	388.917	1455.2	20629.4	1455.25	40440.6	1455.21	60501.7	1455.34	82910.7
1454.19	461.388	1454.17	20621.2	1454.22	40423.5	1454.19	60499.9	1454.31	82895.1
1453.16	405.157	1453.14	20613.4	1453.19	40453.8	1453.16	60516.3	1453.28	82876.8
1452.13	446.04	1452.11	20606.2	1452.16	40435.8	1452.13	60529.7	1452.25	82950.3
1451.1	503.894	1451.08	20599	1451.13	40422.1	1451.1	60537.1	1451.22	82926.4
1450.07	496.214	1450.05	20591.9	1450.1	40420	1450.07	60547.8	1450.19	82785.7
1449.04	495.815	1449.02	20586	1449.07	40442.2	1449.03	60522.9	1449.16	82803.5
1448	388.701	1447.99	20577.1	1448.04	40456.6	1448	60534.5	1448.13	82696.3
1446.97	376.199	1446.96	20564.5	1447.01	40455.7	1446.97	60612.4	1447.1	82522.4
1445.94	412.189	1445.93	20551.4	1445.98	40460.4	1445.94	60658.5	1446.07	82579.2
1444.91	491.794	1444.9	20538.9	1444.94	40471.4	1444.91	60720.2	1445.03	82608.2
1443.88	479.278	1443.86	20530	1443.91	40432.7	1443.88	60746.9	1444	82645.5
1442.85	457.076	1442.83	20526.9	1442.88	40390.2	1442.85	60759.5	1442.97	82660.5
1441.82	524.511	1441.8	20532.7	1441.85	40368.6	1441.81	60753.2	1441.94	82653.4
1440.78	456.293	1440.77	20548.1	1440.82	40357.2	1440.78	60722.5	1440.91	82490.8
1439.75	475.272	1439.74	20566.9	1439.78	40356.9	1439.75	60726.1	1439.87	82461.5
1438.72	516.032	1438.7	20584.8	1438.75	40376.3	1438.72	60773.7	1438.84	82557
1437.69	486.583	1437.67	20599.4	1437.72	40395.7	1437.68	60817.5	1437.81	82425
1436.65	445.047	1436.64	20607.1	1436.68	40395.6	1436.65	60853	1436.78	82304.2
1435.62	374.495	1435.6	20607.4	1435.65	40381.3	1435.62	60891.6	1435.74	82385.9
1434.59	495.065	1434.57	20600.7	1434.62	40364.5	1434.58	60915.4	1434.71	82378.8
1433.55	388.256	1433.54	20591.1	1433.58	40354.6	1433.55	60937.1	1433.67	82441
1432.52	530.535	1432.5	20582.7	1432.55	40366.8	1432.52	60943.2	1432.64	82633.4
1431.48	460.023	1431.47	20575.9	1431.52	40364.2	1431.48	60976.3	1431.61	82756.4
1430.45	457.213	1430.43	20571.9	1430.48	40392.7	1430.45	61022.7	1430.57	82699.4
1429.41	604.223	1429.4	20570.4	1429.45	40394.7	1429.41	61099.5	1429.54	82725.5
1428.38	449.181	1428.36	20568.1	1428.41	40384.2	1428.38	61130.1	1428.5	82845.7
1427.34	509.177	1427.33	20561.3	1427.38	40392.3	1427.34	61164.3	1427.47	82813.6
1426.31	540.168	1426.29	20549	1426.34	40398	1426.31	61167.3	1426.43	82659.7
1425.27	503.542	1425.26	20534.4	1425.31	40397.6	1425.27	61117	1425.4	82766
1424.24	558.662	1424.22	20521.8	1424.27	40392.4	1424.24	61099.7	1424.36	82614.9
1423.2	466.537	1423.19	20512	1423.24	40360.2	1423.2	61052.2	1423.33	82483.3
1422.17	553.01	1422.15	20506.4	1422.2	40346.7	1422.17	60975.2	1422.29	82249.4
1421.13	388.549	1421.11	20504.7	1421.16	40298	1421.13	60914	1421.25	82239.5
1420.09	506.358	1420.08	20505.6	1420.13	40244.3	1420.09	60834.5	1420.22	82196.5
1419.06	375.735	1419.04	20508	1419.09	40245.7	1419.06	60806.9	1419.18	82090
1418.02	589.939	1418	20512.5	1418.05	40253.2	1418.02	60765.2	1418.14	81975.1
1416.98	461.762	1416.97	20520.2	1417.02	40279	1416.98	60756.7	1417.11	81987.4
1415.95	584.28	1415.93	20530.7	1415.98	40309.1	1415.94	60782.5	1416.07	81682.1
1414.91	535.671	1414.89	20538.2	1414.94	40353.5	1414.91	60741.3	1415.03	81821.5
1413.87	511.172	1413.85	20541	1413.9	40354.1	1413.87	60673.7	1413.99	81858.7
1412.83	513.177	1412.82	20538.1	1412.87	40314.8	1412.83	60623.7	1412.96	81677.8
1411.79	625.951	1411.78	20532.1	1411.83	40286.8	1411.79	60593.1	1411.92	81480.4
1410.76	572.558	1410.74	20526.9	1410.79	40279.4	1410.76	60592.8	1410.88	81476.2
1409.72	509.558	1409.7	20526.4	1409.75	40235.9	1409.72	60617.7	1409.84	81549.3
1408.68	523.594	1408.66	20531.4	1408.71	40226.7	1408.68	60667.3	1408.8	81484.4
1407.64	607.401	1407.62	20540.6	1407.67	40224.5	1407.64	60671.7	1407.76	81516.1
1406.6	503.537	1406.58	20549.5	1406.63	40232.4	1406.6	60626.2	1406.72	81539.5
1405.56	633.01	1405.54	20558.6	1405.59	40250.7	1405.56	60592.4	1405.68	81620.7
1404.52	570.061	1404.51	20568.1	1404.55	40236.2	1404.52	60595	1404.64	81699.2
1403.48	569.645	1403.47	20579.5	1403.51	40265.7	1403.48	60576.6	1403.6	81653.7
1402.44	550.001	1402.43	20593.9	1402.47	40283	1402.44	60613.1	1402.56	81729.3
1401.4	662.536	1401.38	20607.9	1401.43	40300.1	1401.4	60676.9	1401.52	81997.8
1400.36	573.203	1400.34	20617.2	1400.39	40321.7	1400.36	60748	1400.48	81946.7
1399.32	512.733	1399.3	20618.4	1399.35	40303.7	1399.32	60786.7	1399.44	81994.7
1398.28	524.337	1398.26	20609.8	1398.31	40312	1398.28	60842.4	1398.4	82075.8
1397.24	552.744	1397.22	20594.4	1397.27	40343.6	1397.24	60930.5	1397.36	82297.1
1396.2	674.766	1396.18	20577.8	1396.23	40341.6	1396.2	60999.3	1396.32	82273.5
1395.15	607.123	1395.14	20566.3	1395.19	40332.1	1395.15	61027.8	1395.28	82222.4
1394.11	647.494	1394.1	20562.7	1394.15	40334.5	1394.11	61061.2	1394.24	82388.6
1393.07	596.679	1393.05	20564.1	1393.1	40370.6	1393.07	61100.6	1393.19	82606.9
1392.03	699.402	1392.01	20568.8	1392.06	40396.9	1392.03	61195.3	1392.15	82869.2
1390.99	629.411	1390.97	20573.6	1391.02	40414.7	1390.99	61257.8	1391.11	83073.6
1389.94	640.971	1389.93	20574	1389.98	40456.2	1389.94	61348.9	1390.07	83071.9
1388.9	599.787	1388.88	20568.4	1388.93	40517.8	1388.9	61433.9	1389.02	83048.1
1387.86	568.207	1387.84	20559.3	1387.89	40532.2	1387.86	61520.9	1387.98	83356.8
1386.81	656.453	1386.8	20550.4	1386.85	40507	1386.81	61588.4	1386.94	83387.9
1385.77	639.248	1385.75	20544.9	1385.8	40518.1	1385.77	61641.7	1385.89	83663.4
1384.73	653.176	1384.71	20545.3	1384.76	40496.2	1384.73	61682	1384.85	83834.4
1383.68	667.107	1383.67	20554	1383.72	40483.9	1383.68	61742	1383.81	84079.5
1382.64	681.041	1382.62	20570.4	1382.67	40489.3	1382.64	61775.2	1382.76	83921.1
1381.59	694.977	1381.58	20589	1381.63	40493.2	1381.59	61795.1	1381.72	84218.2
1380.55	684.962	1380.53	20603.9	1380.58	40521.4	1380.55	61845.9	1380.67	84427.4
1379.5	674.95	1379.49	20610.9	1379.54	40522.1	1379.5	61911.5	1379.63	84307.4
1378.46	633.843	1378.44	20607	1378.49	40544.7	1378.46	61980.7	1378.58	84319.1
1377.41	669.291	1377.4	20592.6	1377.45	40591.2	1377.41	62072	1377.54	84366.4
1376.37	678.419	1376.35	20572.3	1376.4	40577.6	1376.37	62115.1	1376.49	84646.6
1375.32	618.209	1375.31	20551.4	1375.36	40567.2	1375.32	62163.8	1375.45	84436.2
1374.28	579.536	1374.26	20538	1374.31	40550.5	1374.28	62217.6	1374.4	84516.4
1373.23	610.186	1373.22	20536.6	1373.26	40528.2	1373.23	62299	1373.36	84777.2
1372.19	626.487	1372.17	20549.1	1372.22	40548.2	1372.18	62413.8	1372.31	84985.9
1371.14	645.169	1371.12	20573.5	1371.17	40575.2	1371.14	62555.8	1371.26	85101.5
1370.09	656.679	1370.08	20603.4	1370.13	40643	1370.09	62680.9	1370.22	85285.4
1369.05	696.839	1369.03	20632.2	1369.08	40723.1	1369.04	62811.6	1369.17	85636.2
1368	658.197	1367.98	20653.7	1368.03	40772.6	1368	62946.5	1368.12	86006
1366.95	595.702	1366.93	20664.3	1366.98	40822.1	1366.95	63077.2	1367.08	86348.3
1365.9	674.032	1365.89	20667	1365.94	40843	1365.9	63262.5	1366.03	86600.2
1364.86	535.209	1364.84	20665.6	1364.89	40833.1	1364.85	63483	1364.98	86920.3
1363.81	646.916	1363.79	20664.7	1363.84	40851.3	1363.81	63717.7	1363.93	87300.5
1362.76	510.539	1362.74	20666.7	1362.79	40884.5	1362.76	63966.5	1362.88	87833.6
1361.71	531.595	1361.69	20672.9	1361.74	40923.4	1361.71	64145.6	1361.84	88087.7
1360.66	593.169	1360.65	20682	1360.7	40959.8	1360.66	64291.4	1360.79	88489.2
1359.61	573.68	1359.6	20690.2	1359.65	40983.2	1359.61	64458.9	1359.74	88475.4
1358.56	606.624	1358.55	20695.6	1358.6	40997	1358.56	64638.2	1358.69	89179.8
1357.51	620.494	1357.5	20697	1357.55	41016.3	1357.51	64949.4	1357.64	89474.4
1356.46	562.898	1356.45	20693.6	1356.5	41019.4	1356.46	65371.8	1356.59	89894.4
1355.42	569.627	1355.4	20685.4	1355.45	41053.7	1355.41	66025.6	1355.54	91111.3
1354.37	635.879	1354.35	20675.5	1354.4	41111.8	1354.36	66900	1354.49	92355
1353.32	666.395	1353.3	20670	1353.35	41166.2	1353.31	68031.9	1353.44	94321.1
1352.26	658.818	1352.25	20671.9	1352.3	41259.2	1352.26	69383.1	1352.39	96510.2
1351.21	667.901	1351.2	20683.4	1351.25	41390.6	1351.21	71005.9	1351.34	99511.1
1350.16	555.646	1350.15	20709.7	1350.2	41590.2	1350.16	72816.4	1350.29	103408
1349.11	631.347	1349.1	20749.9	1349.15	41910.6	1349.11	74572.4	1349.24	107259
1348.06	695.126	1348.05	20803.4	1348.09	42296	1348.06	76147.5	1348.19	111352
1347.01	611.465	1346.99	20868.4	1347.04	42739.5	1347.01	77520.7	1347.13	114582
1345.96	515.954	1345.94	20948.5	1345.99	43253.6	1345.96	78608.4	1346.08	117467
1344.91	572.587	1344.89	21045.6	1344.94	43773.3	1344.91	79477.6	1345.03	119566
1343.85	622.068	1343.84	21156.9	1343.89	44304	1343.85	80137.3	1343.98	120891
1342.8	543.242	1342.79	21279.6	1342.83	44829.6	1342.8	80746	1342.93	122469
1341.75	635.463	1341.73	21412.4	1341.78	45308.4	1341.75	81272.9	1341.87	123935
1340.7	513.922	1340.68	21547.3	1340.73	45799.2	1340.7	81617.9	1340.82	124956
1339.64	553.877	1339.63	21678.6	1339.68	46214.5	1339.64	81838.3	1339.77	126200
1338.59	562.958	1338.57	21799.6	1338.62	46608.5	1338.59	81956.6	1338.72	127046
1337.54	600.513	1337.52	21909.3	1337.57	46948.7	1337.54	81958.5	1337.66	127204
1336.48	619.071	1336.47	22003.2	1336.52	47203.6	1336.48	81868.6	1336.61	127411
1335.43	597.293	1335.41	22076.5	1335.46	47408.1	1335.43	81638.5	1335.55	126301
1334.38	556.549	1334.36	22124.9	1334.41	47525.4	1334.37	81283.1	1334.5	125904
1333.32	570.362	1333.3	22145.2	1333.35	47505.2	1333.32	80783.6	1333.45	124845
1332.27	463.258	1332.25	22135.1	1332.3	47444.6	1332.27	80226.6	1332.39	123948
1331.21	541.082	1331.2	22097.1	1331.25	47294.9	1331.21	79569.8	1331.34	122803
1330.16	469.575	1330.14	22034.5	1330.19	47110.1	1330.16	78906.2	1330.28	121334
1329.1	620.815	1329.09	21954	1329.14	46843	1329.1	78216.3	1329.23	120015
1328.05	456.936	1328.03	21862.5	1328.08	46559.2	1328.05	77550.8	1328.17	118610
1326.99	518.119	1326.97	21766.8	1327.02	46305.1	1326.99	76789.9	1327.12	116888
1325.93	562.701	1325.92	21672	1325.97	46003.6	1325.93	76043.3	1326.06	115485
1324.88	505.467	1324.86	21579.2	1324.91	45659.4	1324.88	75269.2	1325	113840
1323.82	457.724	1323.81	21492.6	1323.86	45325.9	1323.82	74537.1	1323.95	112231
1322.77	499.924	1322.75	21413.5	1322.8	45016.1	1322.77	73746.2	1322.89	110330
1321.71	544.473	1321.69	21341.1	1321.74	44716.8	1321.71	72883.5	1321.84	108194
1320.65	380.845	1320.64	21273.1	1320.69	44463.5	1320.65	72004.4	1320.78	106612
1319.6	524.728	1319.58	21209.3	1319.63	44174.1	1319.59	71101.5	1319.72	104930
1318.54	493.581	1318.52	21148.8	1318.57	43916.6	1318.54	70216	1318.66	103075
1317.48	424.623	1317.46	21091.2	1317.51	43637.1	1317.48	69495.4	1317.61	101333
1316.42	488.048	1316.41	21037.1	1316.46	43357.5	1316.42	68824.5	1316.55	100056
1315.36	374.223	1315.35	20990.7	1315.4	43078.7	1315.36	68284.6	1315.49	98496.5
1314.31	395.107	1314.29	20951.4	1314.34	42835.8	1314.31	67759.3	1314.43	97240.5
1313.25	382.915	1313.23	20917.8	1313.28	42628.5	1313.25	67191.9	1313.37	95817.2
1312.19	472.273	1312.17	20887.4	1312.22	42466.7	1312.19	66657.9	1312.32	94803
1311.13	389.238	1311.11	20857.6	1311.16	42249.5	1311.13	66102.9	1311.26	93648.6
1310.07	405.381	1310.06	20826	1310.11	42069.1	1310.07	65617.2	1310.2	92473.1
1309.01	475.798	1309	20792.5	1309.05	41905.3	1309.01	65188.7	1309.14	91517.1
1307.95	440.005	1307.94	20761	1307.99	41725.5	1307.95	64774.7	1308.08	90564.2
1306.89	470.282	1306.88	20734.2	1306.93	41546.8	1306.89	64426.6	1307.02	89795.5
1305.83	413.277	1305.82	20712.1	1305.87	41399.8	1305.83	64072.2	1305.96	88954.2
1304.77	408.174	1304.76	20695.7	1304.81	41280.6	1304.77	63764.4	1304.9	88297
1303.71	469.087	1303.7	20685.2	1303.75	41186.6	1303.71	63480.1	1303.84	87659
1302.65	407.403	1302.64	20677.5	1302.69	41100.5	1302.65	63228.8	1302.78	87350.9
1301.59	366.954	1301.58	20671.9	1301.62	41040	1301.59	62990	1301.72	86807.9
1300.53	312.385	1300.51	20668.2	1300.56	40976.9	1300.53	62795.7	1300.66	86232.7
1299.47	373.267	1299.45	20667.3	1299.5	40906	1299.47	62611.6	1299.6	86114
1298.41	354.047	1298.39	20667.1	1298.44	40833.5	1298.41	62477.2	1298.53	85469
1297.35	363.092	1297.33	20664.6	1297.38	40795.5	1297.35	62338.2	1297.47	85188.6
1296.28	428.635	1296.27	20658.3	1296.32	40761	1296.28	62234.7	1296.41	84913.7
1295.22	341.155	1295.21	20645.4	1295.26	40715.9	1295.22	62127	1295.35	84641.7
1294.16	336.077	1294.14	20622.5	1294.19	40678	1294.16	62012.1	1294.29	84294.2
1293.1	408.643	1293.08	20592.7	1293.13	40642.8	1293.1	61876.3	1293.22	84184.1
1292.03	358.859	1292.02	20560.5	1292.07	40597.6	1292.03	61787.5	1292.16	83950.1
1290.97	417.278	1290.96	20532.3	1291	40562.7	1290.97	61684.5	1291.1	83721.6
1289.91	358.107	1289.89	20512.9	1289.94	40539	1289.91	61636.5	1290.03	83582.1
1288.84	284.856	1288.83	20505.9	1288.88	40542	1288.84	61577.8	1288.97	83504.6
1287.78	362.057	1287.76	20511.8	1287.81	40549.3	1287.78	61554.6	1287.91	83462.1
1286.72	427.478	1286.7	20527	1286.75	40526.4	1286.72	61535.2	1286.84	83492.4
1285.65	441.184	1285.64	20544.6	1285.69	40501.9	1285.65	61496.4	1285.78	83258.8
1284.59	259.925	1284.57	20560	1284.62	40482	1284.59	61427.6	1284.72	83246.1
1283.52	304.19	1283.51	20568.6	1283.56	40424.6	1283.52	61380.2	1283.65	83367.9
1282.46	322.609	1282.44	20569	1282.49	40381.7	1282.46	61289.9	1282.59	83217.9
1281.39	341.02	1281.38	20563.7	1281.43	40375.2	1281.39	61207.1	1281.52	83084.1
1280.33	373.506	1280.31	20557.3	1280.36	40371.3	1280.33	61132.7	1280.46	83109
1279.26	382.513	1279.25	20554.1	1279.3	40373.2	1279.26	61087.7	1279.39	83037.2
1278.2	337.558	1278.18	20555.8	1278.23	40354.6	1278.2	61089.1	1278.32	82978.7
1277.13	377.06	1277.12	20560.2	1277.17	40343.3	1277.13	61147.8	1277.26	82866.6
1276.07	299.295	1276.05	20563	1276.1	40317.8	1276.07	61151.8	1276.19	82840.5
1275	357.544	1274.98	20560	1275.03	40287.6	1275	61156.1	1275.13	82720.3
1273.93	333.728	1273.92	20549.7	1273.97	40264.7	1273.93	61140.7	1274.06	82729.2
1272.87	295.86	1272.85	20534.8	1272.9	40270.5	1272.87	61116	1272.99	82598.4
1271.8	407.965	1271.78	20519.7	1271.83	40268	1271.8	61069.5	1271.93	82473
1270.73	440.376	1270.72	20508.1	1270.77	40271.7	1270.73	61031.4	1270.86	82460.4
1269.66	327.561	1269.65	20501.1	1269.7	40287.9	1269.66	61025.1	1269.79	82426.3
1268.6	385.732	1268.58	20498.1	1268.63	40296.5	1268.6	61058	1268.72	82338.6
1267.53	338.527	1267.51	20496.2	1267.56	40258.2	1267.53	61031.5	1267.66	82334.1
1266.46	347.518	1266.45	20494.1	1266.5	40245.9	1266.46	61020.2	1266.59	82332.3
1265.39	295.66	1265.38	20493	1265.43	40226	1265.39	61043.4	1265.52	82343.9
1264.32	363.148	1264.31	20492.9	1264.36	40200.8	1264.32	61041.3	1264.45	82068.5
1263.26	313.647	1263.24	20494	1263.29	40196.4	1263.26	61011.5	1263.38	82367
1262.19	301.587	1262.17	20496.2	1262.22	40209.9	1262.19	60998.8	1262.31	82180.3
1261.12	397.09	1261.1	20499.3	1261.15	40238.4	1261.12	60980.7	1261.25	82015
1260.05	394.368	1260.03	20503.5	1260.08	40240.8	1260.05	60981	1260.18	82241
1258.98	307.505	1258.96	20506.9	1259.01	40235.8	1258.98	60961.3	1259.11	82040.9
1257.91	342.191	1257.89	20510.7	1257.94	40222.7	1257.91	60954.3	1258.04	82183.8
1256.84	372.19	1256.82	20516.6	1256.87	40215.5	1256.84	60982.2	1256.97	82112.4
1255.77	360.132	1255.75	20521.7	1255.8	40178.9	1255.77	60957	1255.9	82024.9
1254.7	406.462	1254.68	20525.6	1254.73	40156.6	1254.7	60938.6	1254.83	81867.9
1253.63	258.979	1253.61	20527.7	1253.66	40162.3	1253.63	60923	1253.75	82120.4
1252.56	359.002	1252.54	20528.1	1252.59	40160.4	1252.56	60907.9	1252.68	81971.4
1251.48	384.298	1251.47	20526.4	1251.52	40139.7	1251.48	60868.3	1251.61	81581.8
1250.41	318.581	1250.4	20520.1	1250.45	40133.2	1250.41	60834.7	1250.54	81820.8
1249.34	371.87	1249.33	20510.5	1249.38	40133.3	1249.34	60810	1249.47	81960.7
1248.27	285.19	1248.25	20499.7	1248.3	40139.6	1248.27	60809.3	1248.4	81817.3
1247.2	357.119	1247.18	20487.4	1247.23	40130.3	1247.2	60797.9	1247.33	81794.1
1246.13	438.345	1246.11	20477.1	1246.16	40106.3	1246.13	60803.2	1246.25	81559.9
1245.05	288.768	1245.04	20470.9	1245.09	40124.4	1245.05	60815.2	1245.18	81649.1
1243.98	381.626	1243.96	20469.1	1244.01	40111.5	1243.98	60788.6	1244.11	81500.4
1242.91	306.683	1242.89	20470.3	1242.94	40087.4	1242.91	60732.9	1243.04	81552.2
1241.83	278.363	1241.82	20471.2	1241.87	40075.2	1241.83	60695.5	1241.96	81475.7
1240.76	375.823	1240.74	20470.7	1240.8	40074.8	1240.76	60679.8	1240.89	81524.7
1239.69	263.671	1239.67	20468.1	1239.72	40074	1239.69	60662.3	1239.82	81416.3
1238.61	284.267	1238.6	20461.2	1238.65	40059	1238.61	60698.5	1238.74	81363.9
1237.54	293.216	1237.52	20451.5	1237.57	40050.8	1237.54	60716.4	1237.67	81346.3
1236.47	267.254	1236.45	20440.6	1236.5	40051.9	1236.46	60712.3	1236.59	81301.9
1235.39	390.208	1235.37	20427.4	1235.43	40037.8	1235.39	60700.9	1235.52	81305.6
1234.32	266.538	1234.3	20411.6	1234.35	40031.4	1234.32	60690.9	1234.44	81335.9
1233.24	294.088	1233.22	20393.1	1233.28	40033.4	1233.24	60671.5	1233.37	81278.3
1232.17	242.57	1232.15	20373.8	1232.2	40029.1	1232.17	60673	1232.29	81196.7
1231.09	291.036	1231.07	20356.2	1231.12	40021	1231.09	60616.5	1231.22	81224.3
1230.01	334.834	1230	20343	1230.05	40011.8	1230.01	60622.8	1230.14	81252
1228.94	260.101	1228.92	20338.8	1228.97	40020.1	1228.94	60569.7	1229.07	81292.9
1227.86	315.503	1227.85	20345	1227.9	40041.2	1227.86	60543.8	1227.99	81176.8
1226.79	315.135	1226.77	20356	1226.82	40040.9	1226.79	60557.9	1226.92	81196.4
1225.71	254.386	1225.69	20365.9	1225.74	40039.6	1225.71	60591.1	1225.84	81258.7
1224.63	244.743	1224.62	20367.9	1224.67	40035.1	1224.63	60598.1	1224.76	81161.2
1223.56	274.567	1223.54	20359.9	1223.59	40012.3	1223.56	60615.8	1223.69	81087.7
1222.48	336.871	1222.46	20344.6	1222.51	39970.9	1222.48	60590.9	1222.61	81152.6
1221.4	280.809	1221.39	20329	1221.44	39952	1221.4	60606.2	1221.53	81068.5
1220.32	220.13	1220.31	20320.7	1220.36	39959.1	1220.32	60576.4	1220.45	81144
1219.25	191.948	1219.23	20321.9	1219.28	39984.1	1219.25	60571.6	1219.38	81051.9
1218.17	251.898	1218.15	20329.4	1218.2	39979.4	1218.17	60556.5	1218.3	80967.9
1217.09	195.899	1217.07	20339.1	1217.12	39957.7	1217.09	60578.4	1217.22	80998.2
1216.01	209.464	1216	20344.7	1216.05	39954.4	1216.01	60560.3	1216.14	81198.5
1214.93	229.975	1214.92	20343.7	1214.97	39935.4	1214.93	60552.4	1215.06	81077.3
1213.85	273.647	1213.84	20337	1213.89	39908.6	1213.85	60540.6	1213.98	81017.2
1212.77	280.237	1212.76	20327.7	1212.81	39903.6	1212.77	60525.4	1212.9	80930.6
1211.7	293.772	1211.68	20319.1	1211.73	39902	1211.69	60464.9	1211.82	80926.3
1210.62	214.678	1210.6	20311	1210.65	39894	1210.62	60423.3	1210.74	80945.9
1209.54	276.838	1209.52	20303.6	1209.57	39892.7	1209.54	60404	1209.66	80978.8
1208.46	167.69	1208.44	20297.8	1208.49	39880.7	1208.46	60416.8	1208.58	80836.6
1207.38	264.546	1207.36	20292.4	1207.41	39890.2	1207.37	60429.1	1207.5	80972.9
1206.29	250.306	1206.28	20287.6	1206.33	39894.9	1206.29	60447.7	1206.42	80796.2
1205.21	194.435	1205.2	20284	1205.25	39877.5	1205.21	60479.3	1205.34	80953.7
1204.13	170.964	1204.12	20281.4	1204.17	39865.4	1204.13	60484.9	1204.26	80840.7
1203.05	230.743	1203.04	20280.9	1203.09	39853	1203.05	60455.7	1203.18	80908
1201.97	288.185	1201.95	20279.9	1202	39838.9	1201.97	60430	1202.1	80720.9
1200.89	213.861	1200.87	20275.8	1200.92	39859.9	1200.89	60414.2	1201.02	80605.4
1199.81	181.163	1199.79	20266.3	1199.84	39866	1199.81	60370.5	1199.94	80794.5
1198.72	176.201	1198.71	20248.5	1198.76	39880.1	1198.72	60326.6	1198.85	80803.5
1197.64	268.254	1197.63	20223.4	1197.68	39882.1	1197.64	60251.7	1197.77	80815.1
1196.56	277.132	1196.54	20195	1196.59	39843.9	1196.56	60193.7	1196.69	80808.2
1195.48	193.652	1195.46	20168.3	1195.51	39827.1	1195.48	60142.9	1195.61	80938.9
1194.39	179.458	1194.38	20152.1	1194.43	39823.6	1194.39	60091.7	1194.52	80908.2
1193.31	72.9542	1193.29	20151.2	1193.35	39844.6	1193.31	60076.2	1193.44	80943.6
1192.23	227.232	1192.21	20166.5	1192.26	39907.6	1192.23	60177.1	1192.36	81164.1
1191.14	159.98	1191.13	20195.3	1191.18	39958.7	1191.14	60315.9	1191.27	81310.4
1190.06	196.547	1190.04	20232.3	1190.09	40031	1190.06	60515.1	1190.19	81290.2
1188.98	136.247	1188.96	20271.1	1189.01	40066.6	1188.98	60754.3	1189.1	81933.3
1187.89	182.025	1187.87	20306.2	1187.93	40076.7	1187.89	61019.7	1188.02	82206.3
1186.81	200.124	1186.79	20332.3	1186.84	40085.6	1186.81	61253.8	1186.94	82415.7
1185.72	268.914	1185.71	20349.1	1185.76	40108.6	1185.72	61421.9	1185.85	82714.8
1184.64	128.007	1184.62	20356.8	1184.67	40137.2	1184.64	61512	1184.77	82984.8
1183.55	159.927	1183.54	20355.9	1183.59	40158.8	1183.55	61552.4	1183.68	83080.4
1182.47	138.862	1182.45	20347.1	1182.5	40174.4	1182.47	61507.5	1182.6	82838.1
1181.38	41.8197	1181.36	20331	1181.41	40153.5	1181.38	61407.3	1181.51	82936.3
1180.29	101.363	1180.28	20308.5	1180.33	40099	1180.29	61283.9	1180.42	82715.2
1179.21	105.641	1179.19	20282.5	1179.24	40035.8	1179.21	61125.3	1179.34	82710.5
1178.12	132.93	1178.11	20255.9	1178.16	39979.6	1178.12	60930.3	1178.25	82457.9
1177.04	109.591	1177.02	20234	1177.07	39933.9	1177.03	60778.7	1177.16	82076.2
1175.95	118.465	1175.93	20220.8	1175.98	39893.9	1175.95	60652.8	1176.08	81676.2
1174.86	90.5399	1174.84	20216.2	1174.9	39853.6	1174.86	60534.1	1174.99	81339.6
1173.77	127.005	1173.76	20216.4	1173.81	39837.9	1173.77	60458.5	1173.9	81435.4
1172.69	131.273	1172.67	20215.3	1172.72	39807.2	1172.69	60435.6	1172.82	81243.9
1171.6	68.8871	1171.58	20208.6	1171.63	39771.2	1171.6	60418.7	1171.73	81023.5
1170.51	128.312	1170.49	20195.4	1170.55	39754	1170.51	60399.2	1170.64	80977
1169.42	125.684	1169.41	20177.3	1169.46	39761.9	1169.42	60353.2	1169.55	80933.2
1168.33	79.4167	1168.32	20162.9	1168.37	39743.2	1168.33	60328.8	1168.46	80802.5
1167.25	104.356	1167.23	20159	1167.28	39730.1	1167.24	60336.4	1167.38	80606.1
1166.16	154.541	1166.14	20167.3	1166.19	39717.7	1166.16	60295.8	1166.29	80659.7
1165.07	64.6825	1165.05	20184.4	1165.1	39728	1165.07	60248.4	1165.2	80513.4
1163.98	124.034	1163.96	20202.5	1164.01	39717.6	1163.98	60218.2	1164.11	80659.1
1162.89	112.232	1162.87	20214.9	1162.92	39707.7	1162.89	60201.5	1163.02	80646.9
1161.8	66.024	1161.78	20216.1	1161.83	39706.5	1161.8	60197	1161.93	80655.8
1160.71	113.87	1160.69	20204.4	1160.74	39711.8	1160.71	60203.4	1160.84	80591.1
1159.62	53.923	1159.6	20186.7	1159.65	39683.1	1159.62	60193.3	1159.75	80563.2
1158.53	58.1927	1158.51	20169.1	1158.56	39682.4	1158.53	60232.2	1158.66	80606.2
1157.44	60.1684	1157.42	20156.3	1157.47	39681.9	1157.44	60235.7	1157.57	80628.2
1156.35	39.2271	1156.33	20150.6	1156.38	39680.6	1156.35	60226.7	1156.48	80747.4
1155.26	22.8768	1155.24	20151.2	1155.29	39683.2	1155.25	60221.3	1155.39	80611.8
1154.16	15.6957	1154.15	20157.9	1154.2	39695.3	1154.16	60238.3	1154.29	80694.2
1153.07	31.4194	1153.06	20167.8	1153.11	39692.2	1153.07	60250.2	1153.2	80718.7
1151.98	138.724	1151.96	20177	1152.01	39711.5	1151.98	60291.8	1152.11	80824.7
1150.89	35.3761	1150.87	20183.7	1150.92	39689.1	1150.89	60293.2	1151.02	80707.5
1149.8	14.4657	1149.78	20186.2	1149.83	39692	1149.8	60311.5	1149.93	80585.2
1148.7	80.518	1148.69	20183.4	1148.74	39672.2	1148.7	60292.9	1148.83	80657
1147.61	66.4701	1147.59	20176.3	1147.65	39675.9	1147.61	60254.9	1147.74	80933.3
1146.52	-0.18027	1146.5	20167.2	1146.55	39689.2	1146.52	60219.8	1146.65	80907.9
1145.42	-21.0662	1145.41	20160.2	1145.46	39661.6	1145.42	60176.7	1145.55	80929.8
1144.33	31.2199	1144.31	20156.2	1144.37	39668.4	1144.33	60116	1144.46	80899.2
1143.24	40.0524	1143.22	20153.8	1143.27	39684.5	1143.24	60074.4	1143.37	81007.6
1142.14	26.0271	1142.13	20151.5	1142.18	39640.8	1142.14	60033.7	1142.27	81003.2
1141.05	21.1473	1141.03	20149.4	1141.08	39623	1141.05	60006.9	1141.18	80962.2
1139.95	7.13163	1139.94	20148.4	1139.99	39580.9	1139.95	59981.1	1140.09	80845.2
1138.86	63.9249	1138.84	20150.5	1138.9	39579.8	1138.86	59987.3	1138.99	80665.5
1137.77	-9.46495	1137.75	20158.1	1137.8	39579.8	1137.77	60026.9	1137.9	80860.1
1136.67	-5.20158	1136.65	20172.6	1136.71	39567.1	1136.67	60038.7	1136.8	80751.1
1135.58	-5.50515	1135.56	20194	1135.61	39597.6	1135.57	60052.7	1135.71	80655.2
1134.48	-76.5527	1134.46	20220.9	1134.51	39624.5	1134.48	60094.5	1134.61	80732
1133.38	-67.715	1133.37	20250.5	1133.42	39646.7	1133.38	60132.4	1133.51	80630.9
1132.29	-74.849	1132.27	20281.5	1132.32	39685.9	1132.29	60139.9	1132.42	80626.6
1131.19	43.455	1131.18	20310.5	1131.23	39695.4	1131.19	60164.1	1131.32	80557
1130.1	-34.3843	1130.08	20332.7	1130.13	39720.5	1130.1	60142.4	1130.23	80714.7
1129	-91.6739	1128.98	20342.5	1129.03	39742.6	1129	60116.8	1129.13	80603.3
1127.9	-60.0507	1127.89	20337.1	1127.94	39741.6	1127.9	60102.9	1128.03	80716.5
1126.8	-35.277	1126.79	20318.1	1126.84	39730.5	1126.8	60139.9	1126.94	80788
1125.71	-69.7483	1125.69	20289.6	1125.74	39694.5	1125.71	60200.2	1125.84	80841.1
1124.61	-72.3163	1124.59	20257.2	1124.64	39684.6	1124.61	60267.2	1124.74	81019.5
1123.51	-49.8331	1123.5	20229	1123.55	39708	1123.51	60379.6	1123.64	81103.8
1122.41	-72.8959	1122.4	20210.1	1122.45	39721.7	1122.41	60499.9	1122.55	81154.2
1121.32	-125.542	1121.3	20201.6	1121.35	39743.6	1121.32	60647.7	1121.45	81614.2
1120.22	-46.1648	1120.2	20201.7	1120.25	39786	1120.22	60830.5	1120.35	81839.2
1119.12	-96.5188	1119.1	20211.1	1119.15	39847.7	1119.12	61149.8	1119.25	82330.1
1118.02	-44.4805	1118	20228.8	1118.05	39919.9	1118.02	61534.2	1118.15	82886
1116.92	-85.7162	1116.9	20253.8	1116.96	39987.1	1116.92	61965.2	1117.05	83538.2
1115.82	-45.0719	1115.8	20285.2	1115.86	40086.2	1115.82	62463.1	1115.95	84429.8
1114.72	-86.2904	1114.71	20322.4	1114.76	40243.6	1114.72	63049.7	1114.85	85777.1
1113.62	-120.673	1113.61	20361.9	1113.66	40376	1113.62	63610	1113.75	86884.1
1112.52	-86.8645	1112.51	20398.8	1112.56	40525.8	1112.52	64175.8	1112.65	88040.1
1111.42	-41.7101	1111.4	20430	1111.46	40670.1	1111.42	64636.1	1111.55	89112.3
1110.32	-78.352	1110.3	20454	1110.36	40787.5	1110.32	64929	1110.45	89702.4
1109.22	-119.521	1109.2	20467.2	1109.25	40882.4	1109.22	64984.7	1109.35	90276.7
1108.12	-162.943	1108.1	20469	1108.15	40917.7	1108.12	64789.3	1108.25	90200.1
1107.02	-20.194	1107	20459.4	1107.05	40879	1107.02	64340.4	1107.15	89951.8
1105.92	-47.7313	1105.9	20439.1	1105.95	40792.8	1105.92	63740.1	1106.05	88600.6
1104.81	-97.9493	1104.8	20407.7	1104.85	40617.9	1104.81	63062.4	1104.95	87452.8
1103.71	-93.6967	1103.7	20369.9	1103.75	40445.4	1103.71	62439.3	1103.84	85938.9
1102.61	-35.0075	1102.59	20331	1102.65	40264.2	1102.61	61913.9	1102.74	84820.8
1101.51	-107.875	1101.49	20296.4	1101.54	40104.8	1101.51	61488.6	1101.64	83882.5
1100.41	-65.0786	1100.39	20270.6	1100.44	40010.6	1100.41	61241.5	1100.54	83337
1099.3	-42.7019	1099.29	20257.6	1099.34	39965.4	1099.3	61106	1099.43	83215.1
1098.2	-79.2602	1098.18	20257.3	1098.23	39948.6	1098.2	61054.5	1098.33	83057
1097.1	17.8843	1097.08	20266.9	1097.13	39943.1	1097.1	61130.7	1097.23	82969.1
1095.99	13.0442	1095.98	20281.6	1096.03	39952.6	1095.99	61326.9	1096.12	83236.9
1094.89	-21.2381	1094.87	20302	1094.92	40018.8	1094.89	61601.3	1095.02	83551.3
1093.78	-3.42343	1093.77	20326.1	1093.82	40083	1093.78	61970.7	1093.92	84353.5
1092.68	5.32774	1092.66	20355.6	1092.72	40183.8	1092.68	62487.1	1092.81	85350
1091.58	-40.2493	1091.56	20394	1091.61	40326.6	1091.58	63153.7	1091.71	86582.1
1090.47	-6.60078	1090.45	20441.1	1090.51	40534	1090.47	63927.5	1090.6	87938.2
1089.37	-6.90499	1089.35	20495.4	1089.4	40757.3	1089.37	64810.8	1089.5	89669.8
1088.26	33.5086	1088.24	20553.9	1088.3	41017.3	1088.26	65771.2	1088.39	91678
1087.16	26.4111	1087.14	20612.9	1087.19	41310.1	1087.16	66700.8	1087.29	93758.1
1086.05	55.4948	1086.03	20670.8	1086.09	41621.4	1086.05	67567.7	1086.18	95692
1084.94	9.96398	1084.93	20723.1	1084.98	41900.8	1084.94	68326.3	1085.08	97454.1
1083.84	36.7786	1083.82	20768.2	1083.87	42113.1	1083.84	68883.3	1083.97	98412.5
1082.73	61.3221	1082.72	20801.7	1082.77	42276	1082.73	69135.4	1082.86	99184
1081.63	38.411	1081.61	20817.9	1081.66	42383.5	1081.63	69111.4	1081.76	98880.6
1080.52	42.6147	1080.5	20814.2	1080.55	42382.7	1080.52	68809.6	1080.65	98331.4
1079.41	37.7834	1079.39	20790.2	1079.45	42300.7	1079.41	68293.9	1079.54	97256.9
1078.3	39.7275	1078.29	20747.5	1078.34	42138.7	1078.3	67599.5	1078.44	96017.3
1077.2	-14.7633	1077.18	20692.1	1077.23	41937.1	1077.2	66855.2	1077.33	94563.4
1076.09	88.7506	1076.07	20629.8	1076.12	41717.2	1076.09	66111.8	1076.22	93278.3
1074.98	97.4518	1074.96	20567.1	1075.02	41420.3	1074.98	65349.5	1075.11	91696.3
1073.87	56.5185	1073.86	20507.2	1073.91	41169.3	1073.87	64562.9	1074.01	90590.8
1072.76	92.2882	1072.75	20454.8	1072.8	40966	1072.76	63921.5	1072.9	89245.3
1071.66	137.063	1071.64	20412.9	1071.69	40787.4	1071.66	63416.5	1071.79	88039.9
1070.55	129.964	1070.53	20383.4	1070.58	40647.2	1070.55	63042	1070.68	87204.5
1069.44	107.091	1069.42	20366	1069.47	40550.6	1069.44	62770.5	1069.57	86537.4
1068.33	151.834	1068.31	20361.6	1068.36	40496.6	1068.33	62594.2	1068.46	86038.5
1067.22	11.8036	1067.2	20366.1	1067.25	40470.5	1067.22	62489.3	1067.35	85671.4
1066.11	65.558	1066.09	20375.1	1066.14	40434.6	1066.11	62380.3	1066.24	85369.1
1065	112.533	1064.98	20383.4	1065.03	40436.2	1065	62311.6	1065.13	85229.5
1063.89	134.72	1063.87	20389.5	1063.92	40437.9	1063.89	62303.3	1064.02	84891.3
1062.78	62.3474	1062.76	20390.6	1062.81	40420.9	1062.78	62305	1062.91	84749.2
1061.67	80.034	1061.65	20387.2	1061.7	40397.6	1061.67	62321.5	1061.8	84751.7
1060.56	32.4556	1060.54	20381	1060.59	40378.6	1060.56	62294.8	1060.69	84743.9
1059.45	70.389	1059.43	20374.6	1059.48	40352.6	1059.45	62287.5	1059.58	84774.8
1058.33	126.301	1058.32	20367.4	1058.37	40351.9	1058.33	62226.5	1058.47	84754
1057.22	141.71	1057.21	20360.4	1057.26	40356.2	1057.22	62155.5	1057.35	84658.6
1056.11	103.152	1056.09	20354.5	1056.15	40363.9	1056.11	62110	1056.24	84710.1
1055	75.8489	1054.98	20350.6	1055.03	40353	1055	62103.3	1055.13	84452.3
1053.89	68.7843	1053.87	20346.8	1053.92	40364	1053.89	62091.1	1054.02	84745.9
1052.77	1.05496	1052.76	20342.9	1052.81	40341.2	1052.77	62043.9	1052.91	84915.8
1051.66	32.1991	1051.64	20338.4	1051.7	40338.6	1051.66	61972.1	1051.79	84717.4
1050.55	106.004	1050.53	20333	1050.58	40334.6	1050.55	61927.4	1050.68	84730.2
1049.43	125.885	1049.42	20326.8	1049.47	40317.3	1049.43	61830.1	1049.57	84694
1048.32	64.9358	1048.3	20322.8	1048.36	40314.3	1048.32	61748.2	1048.45	84421.2
1047.21	26.4576	1047.19	20322.8	1047.24	40301.7	1047.21	61632.6	1047.34	84398
1046.09	12.6808	1046.08	20325.1	1046.13	40274.2	1046.09	61583.1	1046.23	84197.3
1044.98	106.605	1044.96	20324	1045.01	40265.9	1044.98	61508.2	1045.11	84053.3
1043.86	3.08985	1043.85	20315	1043.9	40203.3	1043.86	61392.3	1044	83976.2
1042.75	47.6368	1042.73	20294.8	1042.78	40142.4	1042.75	61312.6	1042.88	83739.8
1041.63	107.86	1041.62	20262.6	1041.67	40070	1041.63	61214	1041.77	83351.8
1040.52	29.0695	1040.5	20221.5	1040.55	39979.3	1040.52	61062.3	1040.65	83097.6
1039.4	-16.069	1039.39	20177.1	1039.44	39917.8	1039.4	60913	1039.54	83090.1
1038.29	-9.64977	1038.27	20133.9	1038.32	39856.5	1038.29	60756.8	1038.42	82548.4
1037.17	19.1701	1037.16	20092.8	1037.21	39810.7	1037.17	60615.2	1037.3	82091.7
1036.06	-28.178	1036.04	20052.7	1036.09	39778.1	1036.06	60480.8	1036.19	81856
1034.94	-6.0847	1034.92	20014.5	1034.97	39740.3	1034.94	60340.9	1035.07	81779.4
1033.82	65.2557	1033.81	19980.1	1033.86	39709.5	1033.82	60235.9	1033.96	81366.8
1032.71	-58.1802	1032.69	19951.6	1032.74	39683.8	1032.71	60110.8	1032.84	81169.8
1031.59	-0.28692	1031.57	19930.4	1031.62	39645.1	1031.59	59942.1	1031.72	81072.9
1030.47	1.64387	1030.45	19919.3	1030.51	39594.9	1030.47	59843.3	1030.6	81137.6
1029.35	-52.3525	1029.34	19918.5	1029.39	39554.4	1029.35	59781.5	1029.49	80853.7
1028.24	-63.8312	1028.22	19925.4	1028.27	39545.8	1028.24	59764.2	1028.37	80590.3
1027.12	-39.5274	1027.1	19936.4	1027.15	39547.6	1027.12	59762.7	1027.25	80675.6
1026	-120.309	1025.98	19949.3	1026.04	39554	1026	59789.3	1026.13	80550.7
1024.88	-53.5355	1024.86	19960.9	1024.92	39561.6	1024.88	59851.3	1025.01	80433.6
1023.76	-73.9434	1023.75	19967.2	1023.8	39550.5	1023.76	59885.8	1023.9	80426.7
1022.64	-118.919	1022.63	19964.7	1022.68	39521.8	1022.64	59891.6	1022.78	80255.9
1021.52	-101.331	1021.51	19956.7	1021.56	39480	1021.52	59919.2	1021.66	80179.8
1020.41	-159.682	1020.39	19945.7	1020.44	39439.3	1020.4	59915.8	1020.54	80116.6
1019.29	-155.49	1019.27	19934.9	1019.32	39422.4	1019.29	59941	1019.42	80186.5
1018.17	-142.37	1018.15	19927.9	1018.2	39413.6	1018.17	59941.3	1018.3	80187.3
1017.05	-178.357	1017.03	19927.4	1017.08	39401.3	1017.05	59991.8	1017.18	80403
1015.93	-212.098	1015.91	19932.9	1015.96	39396	1015.92	60052.2	1016.06	80495.8
1014.8	-198.974	1014.79	19940.2	1014.84	39395.7	1014.8	60124.4	1014.94	80606.4
1013.68	-212.622	1013.67	19945.1	1013.72	39400.4	1013.68	60174.9	1013.82	80625
1012.56	-183.895	1012.55	19948.5	1012.6	39413.7	1012.56	60211	1012.7	80589.9
1011.44	-222.065	1011.42	19949.2	1011.48	39407.4	1011.44	60205.2	1011.58	80825.7
1010.32	-244.616	1010.3	19947.6	1010.36	39397.7	1010.32	60171.6	1010.45	80823.8
1009.2	-231.5	1009.18	19946.3	1009.23	39373.5	1009.2	60104.3	1009.33	80893.4
1008.08	-184.968	1008.06	19946.9	1008.11	39361	1008.08	60031.4	1008.21	80717.8
1006.95	-227.562	1006.94	19949.8	1006.99	39346.3	1006.95	59943.6	1007.09	80621.4
1005.83	-230.048	1005.81	19951.9	1005.87	39354.2	1005.83	59857.4	1005.97	80535.3
1004.71	-230.307	1004.69	19951.1	1004.74	39344	1004.71	59781.9	1004.84	80288.4
1003.59	-208.303	1003.57	19945.6	1003.62	39359	1003.59	59745	1003.72	80016.1
1002.46	-219.696	1002.45	19933.4	1002.5	39339.3	1002.46	59729.3	1002.6	80029.7
1001.34	-251.111	1001.32	19915.5	1001.37	39309	1001.34	59721.1	1001.47	79900.4
1000.21	-184.62	1000.2	19895.6	1000.25	39285.2	1000.21	59692.7	1000.35	79748.2
999.091	-198.235	999.074	19876	999.127	39267.6	999.091	59679.7	999.225	79784.7
997.967	-287.456	997.95	19860.4	998.003	39264.2	997.967	59647.4	998.101	79683.6
996.843	-216.554	996.826	19850	996.878	39258	996.842	59611.6	996.977	79725.2
995.718	-292.395	995.701	19844.2	995.754	39234	995.718	59580.4	995.852	79792.3
994.593	-305.976	994.576	19839.7	994.629	39249.4	994.593	59541.9	994.727	79747.3
993.468	-261.779	993.451	19835.8	993.504	39253	993.468	59521.8	993.602	79679.3
992.343	-268.696	992.326	19833.2	992.379	39254.1	992.342	59499.2	992.477	79723.5
991.217	-211.199	991.2	19833.6	991.253	39241.2	991.217	59473.4	991.351	79688.7
990.091	-207.021	990.074	19838	990.127	39236.6	990.091	59476	990.226	79671.7
988.965	-205.064	988.948	19848.7	989.001	39252.8	988.965	59494.5	989.099	79680.1
987.839	-331.85	987.822	19864.1	987.875	39256.1	987.839	59522	987.973	79594.5
986.712	-285.484	986.696	19880.1	986.748	39263.2	986.712	59544.6	986.847	79562.3
985.585	-287.95	985.569	19892.1	985.621	39275	985.585	59564.2	985.72	79362.2
984.458	-177.284	984.442	19898.8	984.494	39279.4	984.458	59597.8	984.593	79586.8
983.331	-272.919	983.315	19899	983.367	39263.2	983.331	59634	983.466	79536.8
982.204	-199.998	982.187	19894.3	982.24	39223.5	982.204	59622.3	982.338	79588.5
981.076	-257.902	981.059	19886.4	981.112	39213.7	981.076	59623.2	981.211	79767.2
979.948	-198.313	979.931	19878.3	979.984	39210.2	979.948	59614.1	980.083	79597.8
978.82	-196.363	978.803	19869.1	978.856	39211.8	978.82	59598.1	978.954	79580.9
977.691	-271.954	977.675	19858.1	977.727	39223.3	977.691	59578.9	977.826	79574.1
976.563	-196.895	976.546	19847.3	976.599	39242.9	976.563	59581.4	976.697	79638.4
975.434	-250.31	975.417	19838.2	975.47	39234.2	975.434	59562.8	975.569	79644.3
974.305	-239.495	974.288	19831.2	974.341	39231.9	974.305	59520.1	974.439	79685.7
973.175	-286.237	973.159	19828.9	973.211	39231.5	973.175	59445.6	973.31	79623
972.046	-268.78	972.029	19832.7	972.082	39240.4	972.046	59400.2	972.18	79542.7
970.916	-244.692	970.899	19842.7	970.952	39242.6	970.916	59347	971.051	79637.3
969.786	-222.826	969.769	19855.5	969.822	39232.6	969.786	59332.5	969.921	79539.3
968.655	-167.795	968.639	19869.4	968.691	39232.8	968.655	59360	968.79	79669.3
967.525	-214.503	967.508	19885.8	967.561	39243	967.525	59432.2	967.66	79642.3
966.394	-223.609	966.377	19902.9	966.43	39235	966.394	59512.5	966.529	79650.7
965.263	-274.707	965.246	19920.3	965.299	39241.9	965.263	59553.2	965.398	79570.4
964.131	-252.858	964.115	19938.1	964.168	39266	964.131	59595.1	964.267	79697.8
963	-195.67	962.983	19955.2	963.036	39280.1	963	59637.7	963.135	79789.8
961.868	-206.981	961.851	19968.2	961.904	39278.8	961.868	59669	962.003	79742.4
960.736	-242.58	960.719	19971.7	960.772	39291.1	960.736	59697.5	960.871	79806.4
959.604	-242.837	959.587	19964.8	959.64	39286.4	959.604	59720.7	959.739	79645.2
958.471	-256.339	958.455	19950.2	958.508	39285.1	958.471	59726.1	958.607	79759.9
957.339	-234.523	957.322	19930.8	957.375	39279.3	957.339	59720.2	957.474	79644.3
956.206	-223.748	956.189	19911.4	956.242	39266.7	956.206	59702.6	956.341	79700.7
955.072	-151.208	955.056	19897.1	955.109	39274.7	955.072	59671.9	955.208	79714.1
953.939	-219.859	953.922	19891.3	953.975	39287.1	953.939	59679.7	954.074	79669.3
952.805	-215.711	952.788	19893.3	952.841	39299	952.805	59687.6	952.941	79725.7
951.671	-213.769	951.654	19899	951.708	39307.3	951.671	59701.5	951.807	79933.6
950.537	-231.666	950.52	19905.2	950.573	39314.6	950.537	59715.1	950.672	79709.5
949.403	-223.11	949.386	19910.7	949.439	39300.4	949.403	59729.1	949.538	79647.1
948.268	-146.256	948.251	19914.7	948.304	39297.3	948.268	59724.9	948.403	79779.2
947.133	-194.996	947.116	19916.5	947.169	39279.1	947.133	59740.4	947.269	79779.9
945.998	-166.632	945.981	19918.3	946.034	39281.8	945.998	59723.9	946.133	79818.5
944.863	-239.568	944.846	19922.8	944.899	39292.9	944.863	59703.3	944.998	79657.7
943.727	-151.769	943.71	19931.2	943.763	39311.4	943.727	59676.4	943.862	79726.5
942.591	-204.868	942.574	19939.9	942.627	39313.6	942.591	59660.3	942.727	79691.9
941.455	-196.331	941.438	19945.9	941.491	39323.3	941.455	59649.3	941.591	79632.1
940.319	-167.998	940.302	19948.8	940.355	39306.6	940.319	59643.6	940.454	79537.1
939.182	-225.459	939.165	19948.8	939.218	39322.1	939.182	59637.3	939.318	79568.1
938.045	-131.159	938.028	19946.2	938.081	39301.5	938.045	59662.4	938.181	79520.9
936.908	-120.447	936.891	19945.6	936.944	39300.6	936.908	59685.4	937.044	79607.4
935.771	-116.334	935.754	19950	935.807	39295.1	935.771	59688.6	935.907	79726.5
934.633	-125.409	934.616	19960.7	934.67	39323.3	934.633	59713	934.769	79475.4
933.495	-99.3242	933.479	19974.3	933.532	39325.3	933.495	59728.7	933.631	79607.1
932.357	-183.089	932.341	19987.5	932.394	39329.8	932.357	59743.7	932.493	79552.4
931.219	-189.948	931.202	19998.2	931.255	39331.8	931.219	59734.8	931.355	79558.2
930.081	-135.321	930.064	20005.1	930.117	39342.2	930.081	59721	930.216	79589.1
928.942	-113.647	928.925	20007.6	928.978	39338.3	928.942	59713.1	929.078	79665.3
927.803	-116.127	927.786	20007.4	927.839	39337.9	927.803	59683.9	927.939	79605.7
926.664	-151.522	926.647	20004.4	926.7	39339.3	926.664	59672.9	926.8	79656.7
925.524	-129.859	925.507	19999.7	925.56	39357.5	925.524	59691.3	925.66	79627.2
924.384	-95.0443	924.368	19993.8	924.421	39361.5	924.384	59722.2	924.52	79590.2
923.244	-123.843	923.228	19988.3	923.281	39385.2	923.244	59735.6	923.38	79663.8
922.104	-93.4293	922.087	19984.2	922.141	39392.7	922.104	59725.3	922.24	79528.8
920.964	-67.4132	920.947	19981.7	921	39395.9	920.964	59698.9	921.1	79622.5
919.823	-146.607	919.806	19980.5	919.859	39377.8	919.823	59675.3	919.959	79673.4
918.682	-122.782	918.665	19979.5	918.719	39365.6	918.682	59627.2	918.818	79608.8
917.541	-55.153	917.524	19976.1	917.577	39343.2	917.541	59621	917.677	79662.3
916.399	-70.7821	916.383	19969.4	916.436	39344.8	916.399	59625.8	916.536	79693.1
915.258	-101.733	915.241	19960.6	915.294	39352.7	915.258	59638.9	915.394	79686.2
914.116	62.1778	914.099	19953.4	914.152	39371	914.116	59660.9	914.252	79599.1
912.974	-32.265	912.957	19949.6	913.01	39354.8	912.974	59652.9	913.11	79697.6
911.831	-17.2487	911.814	19950.1	911.868	39365.5	911.831	59675.1	911.968	79695.8
910.689	-48.1851	910.672	19955.6	910.725	39365.8	910.689	59706.8	910.825	79653.8
909.546	-15.6723	909.529	19963.1	909.582	39375.9	909.546	59719.2	909.682	79657
908.403	8.07863	908.386	19969.6	908.439	39351.9	908.403	59735.5	908.539	79710.3
907.259	-0.97847	907.242	19972.5	907.296	39363.5	907.259	59731	907.396	79753.6
906.116	-25.3342	906.099	19973	906.152	39386.7	906.116	59718.5	906.252	79809.3
904.972	-34.3806	904.955	19974.7	905.008	39403.5	904.972	59701.6	905.108	79709.8
903.828	-8.46105	903.811	19979	903.864	39407.3	903.828	59663.9	903.964	79813.1
902.683	-48.0926	902.667	19986.2	902.72	39460	902.683	59662.1	902.82	79861.3
901.539	-87.7074	901.522	19995.6	901.575	39468	901.539	59649.4	901.675	80004.6
900.394	1.53502	900.377	20003.7	900.431	39460.8	900.394	59658.8	900.531	79910.1
899.249	7.77506	899.232	20009.1	899.286	39444.3	899.249	59664.9	899.386	80053.3
898.104	-20.9126	898.087	20012.2	898.14	39448.9	898.104	59675	898.24	79898.8
896.958	46.4351	896.941	20018.7	896.995	39478.1	896.958	59694.5	897.095	80097
895.812	9.02369	895.795	20033.4	895.849	39497.9	895.812	59713.5	895.949	80120
894.666	-4.37628	894.649	20057.2	894.703	39531.7	894.666	59755.6	894.803	80293.1
893.52	-30.8564	893.503	20087.7	893.557	39577.4	893.52	59790.5	893.657	80376.1
892.373	101.85	892.356	20120.2	892.41	39588.2	892.373	59808.3	892.51	80386.6
891.227	49.1986	891.21	20147.5	891.263	39607.5	891.227	59804.6	891.364	80522
890.08	57.5967	890.063	20165.7	890.116	39630.3	890.08	59782.3	890.217	80729.8
888.932	-8.09814	888.915	20175.5	888.969	39646.6	888.932	59755.5	889.069	80922.5
887.785	89.6324	887.768	20182.1	887.822	39700.2	887.785	59748	887.922	81210
886.637	23.9585	886.62	20191.9	886.674	39740.8	886.637	59742.4	886.774	81592.2
885.489	25.8214	885.472	20210	885.526	39788.4	885.489	59723.9	885.626	81934.4
884.341	110.419	884.324	20239.4	884.378	39842.4	884.341	59721	884.478	82346.3
883.192	49.1355	883.175	20277.9	883.229	39913.2	883.192	59737.4	883.329	82735.5
882.044	37.9337	882.027	20317.6	882.08	39992.9	882.044	59734.1	882.181	83448.9
880.895	113.771	880.878	20350.4	880.931	40091.7	880.895	59736.8	881.032	83643.2
879.745	152.594	879.729	20369.5	879.782	40153.5	879.746	59770.4	879.883	83944.6
878.596	110.928	878.579	20368.7	878.633	40189.6	878.596	59807.9	878.733	84206.1
877.446	93.1984	877.429	20349.7	877.483	40175.3	877.446	59851.3	877.584	84148.4
876.296	84.1727	876.279	20318.6	876.333	40150	876.296	59867.8	876.434	84045.9
875.146	116.448	875.129	20284.3	875.183	40092.4	875.146	59898.9	875.283	83676.9
873.996	140.017	873.979	20254.1	874.032	40035.8	873.996	59925.1	874.133	83141.1
872.845	198.338	872.828	20233	872.882	39993.6	872.845	59945.4	872.982	82794.9
871.694	200.158	871.677	20224.3	871.731	39938.1	871.694	59970.1	871.831	82224.7
870.543	299.702	870.526	20226.1	870.58	39878.1	870.543	59986.9	870.68	81973.3
869.391	277.616	869.374	20230.7	869.428	39825.2	869.392	60063.9	869.529	81717.1
868.24	268.564	868.223	20235.6	868.277	39791.9	868.24	60145.3	868.377	81592.9
867.088	287.729	867.071	20238.1	867.125	39813	867.088	60227.2	867.225	81394
865.936	246.131	865.919	20237.6	865.973	39838.5	865.936	60339.5	866.073	81429.1
864.783	234.922	864.766	20235.8	864.82	39851.4	864.783	60459.8	864.921	81531.2
863.631	290.953	863.614	20235.7	863.668	39880.4	863.631	60657	863.768	81752.6
862.478	320.939	862.461	20241.2	862.515	39888.1	862.478	60912.8	862.615	82051
861.325	324.896	861.308	20252.3	861.361	39939.6	861.325	61247.6	861.462	82461.1
860.171	324.517	860.154	20265.6	860.208	40008.5	860.171	61782.1	860.309	83320.6
859.018	436.825	859.001	20283.7	859.054	40128.4	859.018	62429.5	859.155	84415.7
857.864	468.92	857.847	20307.3	857.901	40275.5	857.864	63204.3	858.001	85900.2
856.71	501.002	856.693	20337.8	856.746	40445.9	856.71	64010.5	856.847	87468.5
855.555	359.816	855.538	20374.7	855.592	40594.6	855.555	64707.3	855.693	89423.3
854.401	556.463	854.384	20415.6	854.438	40734.8	854.401	65138.1	854.538	91062.2
853.246	575.517	853.229	20456.5	853.283	40835	853.246	65115.6	853.384	91980.8
852.091	683.298	852.074	20488	852.128	40859.3	852.091	64708.7	852.228	91631.4
850.935	617.927	850.918	20502.6	850.972	40828.7	850.935	63995.1	851.073	89995.1
849.78	569.891	849.763	20500.7	849.817	40736.2	849.78	63168.9	849.918	88044.5
848.624	675.441	848.607	20487	848.661	40588.9	848.624	62389.4	848.762	85856.9
847.468	744.184	847.451	20470.1	847.505	40461.2	847.468	61774.2	847.606	84155.9
846.311	719.933	846.294	20457.1	846.348	40361.7	846.311	61370.1	846.449	83221.3
845.155	784.315	845.138	20456	845.192	40314.2	845.155	61148.7	845.293	82671.1
843.998	844.346	843.981	20470.1	844.035	40336.1	843.998	61025.8	844.136	82121.1
842.841	772.556	842.824	20494.9	842.878	40345.1	842.841	61019.8	842.979	81672.9
841.683	839.044	841.666	20523.7	841.721	40413.2	841.684	61018.7	841.822	81663.1
840.526	922.782	840.509	20552.8	840.563	40432.1	840.526	61053.7	840.664	81700.3
839.368	971.936	839.351	20581.6	839.405	40426.8	839.368	61102	839.506	81688.1
838.21	995.164	838.193	20609.7	838.247	40414.5	838.21	61125.4	838.348	81668.4
837.052	1024.86	837.035	20635.1	837.089	40418.6	837.052	60941.3	837.19	81606.6
835.893	957.435	835.876	20659	835.93	40423	835.893	61285.2	836.031	81483.1
834.734	1054	834.717	20680.5	834.771	40445.8	834.734	61640.6	834.873	81498
833.575	1040.52	833.558	20695.5	833.612	40457.4	833.575	61894.6	833.714	81300.4
832.416	1083.12	832.399	20701	832.453	40486.9	832.416	61962	832.554	81394.5
831.256	1207.62	831.239	20700	831.293	40512.1	831.256	61901.1	831.395	81379.8
830.096	1135.92	830.079	20699.2	830.134	40522.3	830.097	61711.6	830.235	81387.4
828.936	1126.75	828.919	20705.2	828.974	40561.6	828.937	61398.8	829.075	81182.5
827.776	1197.3	827.759	20720.7	827.813	40626.6	827.776	61024.1	827.915	81197.5
826.616	1306.59	826.599	20747.1	826.653	40659.9	826.616	61184.9	826.754	81400.1
825.455	1280.16	825.438	20781.3	825.492	40683.1	825.455	61238.5	825.593	81202.8
824.294	1268.81	824.277	20815.7	824.331	40698.9	824.294	61274.1	824.432	81257.2
823.132	1289.75	823.115	20843.1	823.17	40685	823.133	61286.3	823.271	81501.7
821.971	1250.43	821.954	20858.6	822.008	40695.1	821.971	61312.5	822.11	81477.1
820.809	1357.44	820.792	20862.9	820.846	40690.5	820.809	61330.7	820.948	81464.8
819.647	1326.72	819.63	20860.1	819.684	40712.8	819.647	61378.2	819.786	81600.6
818.485	1336.88	818.468	20853.4	818.522	40748.8	818.485	61459.4	818.624	81827.5
817.322	1385.74	817.305	20847.5	817.359	40761.9	817.322	61480.4	817.461	81842.3
816.159	1331.38	816.142	20846.4	816.197	40785.4	816.16	61427.9	816.298	81980.3
814.996	1393.13	814.979	20850.9	815.034	40820.9	814.997	61366.2	815.135	81768.4
813.833	1338.79	813.816	20860.2	813.87	40818.7	813.833	61291.5	813.972	81876.8
812.67	1359.68	812.653	20871.9	812.707	40842	812.67	61230.2	812.809	81729
811.506	1438.56	811.489	20887	811.543	40854.5	811.506	61217.1	811.645	81465.6
810.342	1463.71	810.325	20905.8	810.379	40857.2	810.342	61244.1	810.481	81751.2
809.177	1478.12	809.16	20925.3	809.215	40866.3	809.178	61338.2	809.317	81502.7
808.013	1511.84	807.996	20944.8	808.05	40864.3	808.013	61396.2	808.152	81534.8
806.848	1489.74	806.831	20961.9	806.885	40895	806.848	61439.6	806.987	81527.4
805.683	1471.94	805.666	20972	805.72	40899.7	805.683	61469.5	805.822	81328.3
804.518	1445.57	804.501	20972.4	804.555	40893.2	804.518	61458	804.657	81375.1
803.352	1434.23	803.335	20964.7	803.39	40913.7	803.353	61425.8	803.492	81471.1
802.187	1506.52	802.169	20955.3	802.224	40951.8	802.187	61378.2	802.326	81274.5
801.02	1497.31	801.003	20949.2	801.058	40970.5	801.021	61315.4	801.16	81419.6
799.854	1571.7	799.837	20949.9	799.892	41000.9	799.854	61321	799.994	81370.5
798.688	1521.76	798.671	20961.6	798.725	41037	798.688	61305	798.827	81292
797.521	1559.69	797.504	20983.6	797.558	41059.3	797.521	61334.3	797.66	81351.1
796.354	1475.5	796.337	21010.9	796.391	41039.1	796.354	61370	796.493	81284.8
795.187	1492.01	795.17	21038.1	795.224	41033.4	795.187	61403	795.326	81280
794.019	1574.89	794.002	21062.9	794.056	41006.7	794.019	61451.7	794.159	81245.7
792.851	1492.89	792.834	21082.4	792.889	41021.3	792.852	61461.8	792.991	81371
791.683	1588.57	791.666	21092.2	791.721	41008.4	791.684	61424.6	791.823	81537.9
790.515	1523.72	790.498	21090.4	790.552	41000.5	790.515	61430.9	790.655	81498.6
789.346	1452.48	789.329	21078.5	789.384	41020.4	789.347	61417.4	789.486	81528.1
788.178	1501.05	788.161	21060.7	788.215	40996.4	788.178	61380.6	788.317	81464.4
787.009	1560.3	786.992	21040	787.046	40981	787.009	61352	787.148	81471.8
785.839	1514.75	785.822	21018.8	785.877	40953	785.84	61330.1	785.979	81395.9
784.67	1482.05	784.653	20999	784.707	40909.5	784.67	61320.5	784.81	81447.3
783.5	1481.42	783.483	20979	783.538	40905.8	783.5	61300.2	783.64	81261.2
782.33	1461.56	782.313	20954.4	782.368	40878.2	782.33	61240.6	782.47	81121.7
781.16	1364.81	781.143	20923.2	781.197	40851.3	781.16	61190.7	781.299	81315.2
779.989	1295.86	779.972	20887.5	780.027	40856.8	779.989	61131.9	780.129	81320.2
778.818	1344.38	778.801	20852.7	778.856	40843	778.819	61051.7	778.958	81188.1
777.647	1217.83	777.63	20822.5	777.685	40819.3	777.648	60975.5	777.787	81251.8
776.476	1200.18	776.459	20798.1	776.514	40774.8	776.476	60920	776.616	81026.8
775.304	1084.37	775.287	20776	775.342	40712.3	775.305	60872.1	775.444	80985.3
774.133	1088.1	774.116	20752.3	774.17	40644.7	774.133	60798.5	774.273	80902.3
772.961	1083.29	772.944	20720.6	772.998	40578	772.961	60710.3	773.101	80824.2
771.788	986.775	771.771	20678.6	771.826	40497.6	771.789	60595.4	771.928	80841.4
770.616	977.723	770.599	20629.7	770.653	40446.1	770.616	60487.6	770.756	80775.6
769.443	872.75	769.426	20579.7	769.481	40408.3	769.443	60377.7	769.583	80675.6
768.27	921.268	768.253	20534.2	768.308	40350.8	768.27	60258	768.41	80719.7
767.097	890.928	767.08	20497.1	767.134	40291.1	767.097	60206.2	767.237	80600.2
765.923	862.731	765.906	20465.4	765.961	40235.1	765.923	60224.8	766.063	80405
764.749	713.146	764.732	20438.1	764.787	40194.5	764.75	60216.1	764.89	80236.8
763.575	836.184	763.558	20411.6	763.613	40170.5	763.576	60248.1	763.715	80486
762.401	769.696	762.384	20385.9	762.439	40152.5	762.401	60257.5	762.541	80334.9
761.226	752.191	761.209	20364.5	761.264	40137.4	761.227	60223.3	761.367	80305.9
760.052	679.365	760.034	20350.6	760.089	40126	760.052	60176.8	760.192	80428.1
758.876	642.739	758.859	20345.3	758.914	40088.7	758.877	60123.9	759.017	80338
757.701	725.244	757.684	20347.1	757.739	40055.2	757.701	60113.6	757.842	80350.4
756.526	729.029	756.508	20349.5	756.563	40018	756.526	60147.8	756.666	80470.1
755.35	745.57	755.333	20349.7	755.387	40006	755.35	60157.1	755.49	80387.4
754.174	645.189	754.157	20344.3	754.211	39994.7	754.174	60180.5	754.314	80356
752.997	727.622	752.98	20332.5	753.035	40023.1	752.998	60160.9	753.138	80346.4
751.821	714.405	751.804	20315.9	751.858	40037.2	751.821	60106.2	751.961	80263.8
750.644	699.069	750.627	20296.8	750.682	40047	750.644	60066.9	750.784	80293.3
749.467	713.473	749.45	20275.5	749.505	40053.5	749.467	60041.7	749.607	80644
748.289	713.007	748.272	20254	748.327	40052.8	748.29	60032.8	748.43	80437.3
747.112	593.655	747.095	20234.7	747.15	40050.6	747.112	60038.4	747.253	80619.9
745.934	601.705	745.917	20222.8	745.972	40055.3	745.934	60095.4	746.075	80758.7
744.756	667.047	744.739	20218.2	744.794	40062.4	744.756	60144.2	744.897	81045.8
743.578	668.712	743.56	20217.1	743.615	40086.1	743.578	60182.8	743.718	81101.8
742.399	655.529	742.382	20215.4	742.437	40094.6	742.399	60219.4	742.54	80985.1
741.22	680.523	741.203	20207.7	741.258	40069.1	741.22	60215.7	741.361	80900.1
740.041	707.627	740.024	20189.8	740.079	40033.7	740.041	60149.7	740.182	81016.8
738.862	618.132	738.844	20164.3	738.899	40005.8	738.862	60048.3	739.002	80866.2
737.682	573.18	737.665	20137.4	737.72	39981.8	737.682	59966.1	737.823	81002.3
736.502	593.933	736.485	20118.3	736.54	39950.2	736.502	59887.1	736.643	80667.2
735.322	690.939	735.305	20111.5	735.36	39940.8	735.322	59830.4	735.463	80647.9
734.142	677.77	734.124	20117.8	734.179	39935.6	734.142	59882.6	734.283	80638.3
732.961	711.191	732.944	20137	732.999	39975	732.961	60017	733.102	80638.4
731.78	700.14	731.763	20166.8	731.818	40023.6	731.78	60265.7	731.921	80718.5
730.599	640.412	730.582	20205.2	730.637	40105.4	730.599	60611.3	730.74	81296
729.417	747.883	729.4	20250.4	729.455	40240	729.418	61107.5	729.559	82076.9
728.236	717.79	728.219	20298.6	728.274	40377.5	728.236	61714.3	728.377	82986
727.054	715.207	727.037	20345.9	727.092	40550.9	727.054	62373.5	727.195	84011.1
725.872	676.675	725.854	20384.6	725.91	40745.3	725.872	63037.8	726.013	85709.5
724.689	621.244	724.672	20404.3	724.727	40912.3	724.69	63614.8	724.831	87046.1
723.507	705.351	723.489	20399.1	723.545	41060.8	723.507	63853.2	723.648	88302.2
722.324	683.752	722.306	20368.9	722.362	41090	722.324	63723.4	722.465	88809.3
721.14	660.05	721.123	20320.1	721.178	41022.8	721.141	63231.9	721.282	88323.3
719.957	693.394	719.94	20262.2	719.995	40863.6	719.957	62524	720.098	86958.6
718.773	690.819	718.756	20207	718.811	40636.5	718.774	61700.7	718.915	85291.9
717.589	692.469	717.572	20165.8	717.627	40426.8	717.59	60970.5	717.731	83517
716.405	643.451	716.388	20142.4	716.443	40249.5	716.406	60420.1	716.547	82466.4
715.221	744.311	715.203	20133.1	715.259	40137.4	715.221	60085.2	715.362	81476.6
714.036	634.106	714.019	20131.6	714.074	40069.7	714.036	59895.4	714.178	80983.1
712.851	718.047	712.834	20132.6	712.889	39990.3	712.851	59810.5	712.993	80632.5
711.666	700.704	711.649	20132	711.704	39966.9	711.666	59820.6	711.807	80332.8
710.48	717.111	710.463	20128	710.518	39954.7	710.481	59850.7	710.622	80294.2
709.295	621.765	709.277	20124.9	709.333	39944	709.295	59800.1	709.436	80229.1
708.109	737.254	708.091	20127	708.147	39956.4	708.109	59746.5	708.25	80067.4
706.922	745.212	706.905	20135.2	706.96	39939.5	706.923	59696.8	707.064	80012
705.736	668.885	705.719	20147.5	705.774	39941.7	705.736	59666	705.878	80077.4
704.549	662.107	704.532	20159.3	704.587	39923.7	704.549	59681.4	704.691	80070.3
703.362	682.712	703.345	20165.8	703.4	39881.9	703.362	59725.8	703.504	79986
702.175	707.519	702.157	20166.2	702.213	39865.3	702.175	59797.8	702.317	80109.3
700.987	704.948	700.97	20161.3	701.025	39850	700.988	59836.1	701.129	79959.8
699.799	715.006	699.782	20154.9	699.838	39841.9	699.8	59818.9	699.941	80063.7

## Sheet: SFig 106
1700.29	-2.27374e-13	1700.32	20285.6	1700.29	40550.2	1700.29	60133	1700.32	80164.9
1699.31	22.9666	1699.34	20314.1	1699.31	40573.3	1699.31	60133.6	1699.34	80145
1698.33	27.7695	1698.36	20314.5	1698.33	40596.6	1698.33	60141.6	1698.36	80136.5
1697.35	45.32	1697.38	20316.4	1697.35	40610.6	1697.35	60146	1697.38	80137.2
1696.37	27.1718	1696.4	20305.8	1696.37	40613.4	1696.37	60147.2	1696.4	80144.9
1695.39	72.753	1695.42	20301.2	1695.39	40606.8	1695.39	60171.9	1695.42	80169.7
1694.41	1.09053	1694.44	20300.9	1694.41	40600.5	1694.41	60183.2	1694.44	80188.3
1693.43	84.8765	1693.46	20287.3	1693.42	40605.5	1693.42	60178.3	1693.46	80227.2
1692.44	43.8084	1692.48	20308.3	1692.44	40624.1	1692.44	60170.5	1692.47	80231.4
1691.46	56.2404	1691.49	20349.2	1691.46	40647	1691.46	60167.9	1691.49	80253.1
1690.48	71.2137	1690.51	20339	1690.48	40673.5	1690.48	60155.3	1690.51	80267.5
1689.5	88.7268	1689.53	20338.3	1689.5	40695.6	1689.5	60151.8	1689.53	80267.8
1688.52	24.7826	1688.55	20341.6	1688.51	40714.4	1688.51	60146.9	1688.55	80275.1
1687.53	49.9322	1687.57	20338.8	1687.53	40727.7	1687.53	60162.3	1687.56	80278.2
1686.55	90.3375	1686.58	20335.2	1686.55	40733	1686.55	60179.5	1686.58	80275.5
1685.57	69.6755	1685.6	20324.4	1685.57	40748.6	1685.57	60202.8	1685.6	80313
1684.59	59.1949	1684.62	20353.7	1684.58	40765	1684.58	60235.5	1684.62	80310.7
1683.6	76.6888	1683.63	20366.7	1683.6	40776.6	1683.6	60268.1	1683.63	80326.8
1682.62	183.155	1682.65	20370.6	1682.62	40788.7	1682.62	60305	1682.65	80319
1681.64	68.4457	1681.67	20385.9	1681.63	40799.7	1681.63	60345.8	1681.67	80317.6
1680.65	154.541	1680.68	20409.2	1680.65	40807.2	1680.65	60333.5	1680.68	80335.4
1679.67	222.816	1679.7	20406.2	1679.67	40796.5	1679.67	60289.4	1679.7	80356.3
1678.68	250.42	1678.72	20412.6	1678.68	40774.6	1678.68	60266.4	1678.71	80361.9
1677.7	151.027	1677.73	20425.3	1677.7	40761.8	1677.7	60255.8	1677.73	80395.8
1676.71	145.625	1676.75	20422.6	1676.71	40757.6	1676.71	60270.9	1676.75	80381.4
1675.73	173.837	1675.76	20420.5	1675.73	40761	1675.73	60322.7	1675.76	80373.3
1674.74	202.054	1674.78	20448	1674.74	40782.6	1674.74	60366.8	1674.78	80365.3
1673.76	230.277	1673.79	20474	1673.76	40817.6	1673.76	60409.9	1673.79	80363.1
1672.77	258.506	1672.81	20494.6	1672.77	40862.3	1672.77	60427.9	1672.81	80367.3
1671.79	280.99	1671.82	20510.4	1671.79	40891	1671.79	60407.1	1671.82	80397.2
1670.8	234.989	1670.84	20524.6	1670.8	40904.5	1670.8	60402.5	1670.83	80422.4
1669.82	280.29	1669.85	20522.6	1669.82	40908	1669.82	60369.6	1669.85	80453.1
1668.83	206.421	1668.86	20482.9	1668.83	40912.5	1668.83	60382	1668.86	80490.6
1667.84	251.709	1667.88	20471	1667.84	40911.9	1667.84	60384.8	1667.88	80522.9
1666.86	269.104	1666.89	20488	1666.86	40920	1666.86	60377.4	1666.89	80524.6
1665.87	230.751	1665.9	20510.5	1665.87	40929.9	1665.87	60411.5	1665.9	80513.4
1664.88	324.136	1664.92	20542.5	1664.88	40948.4	1664.88	60436.2	1664.92	80490.7
1663.9	298.451	1663.93	20570.9	1663.9	40955.3	1663.9	60458.6	1663.93	80480.3
1662.91	272.776	1662.94	20602.4	1662.91	40952.6	1662.91	60455.1	1662.94	80502
1661.92	216.733	1661.95	20623.1	1661.92	40952.6	1661.92	60465.2	1661.95	80528.9
1660.93	218.926	1660.97	20613	1660.93	40957.7	1660.93	60504.1	1660.97	80567.9
1659.95	276.791	1659.98	20599	1659.95	40961.1	1659.95	60494.2	1659.98	80580.4
1658.96	327.043	1658.99	20589.9	1658.96	40978.1	1658.96	60467.1	1658.99	80544.6
1657.97	185.028	1658	20588.9	1657.97	41000.8	1657.97	60466.9	1658	80536.2
1656.98	301.033	1657.01	20606.1	1656.98	41028.4	1656.98	60453.8	1657.01	80524.3
1655.99	414.463	1656.03	20625.1	1655.99	41049.6	1655.99	60467.5	1656.02	80519.1
1655	340.773	1655.04	20645.6	1655	41072.1	1655	60469	1655.04	80552.1
1654.01	327.772	1654.05	20661.5	1654.01	41100.3	1654.01	60521.9	1654.05	80573.4
1653.03	228.859	1653.06	20648.8	1653.02	41114.9	1653.02	60560	1653.06	80587.6
1652.04	390.215	1652.07	20630.8	1652.03	41119	1652.03	60583.5	1652.07	80594.4
1651.05	286.277	1651.08	20617.2	1651.05	41123.4	1651.05	60615.8	1651.08	80591.2
1650.06	354.113	1650.09	20625.1	1650.06	41116.6	1650.06	60660.5	1650.09	80610.8
1649.07	343.648	1649.1	20628.4	1649.07	41092.9	1649.07	60675.5	1649.1	80607.4
1648.08	413.97	1648.11	20643.6	1648.07	41065.9	1648.07	60679.7	1648.11	80614.8
1647.09	441.356	1647.12	20655.3	1647.08	41053.2	1647.08	60648.6	1647.12	80624.4
1646.09	357.699	1646.13	20656.3	1646.09	41059.6	1646.09	60626.1	1646.13	80613.5
1645.1	246.322	1645.14	20660.7	1645.1	41070.4	1645.1	60618	1645.14	80614
1644.11	372.101	1644.15	20667.3	1644.11	41101.8	1644.11	60638.1	1644.14	80614.9
1643.12	384.342	1643.15	20689.7	1643.12	41147.5	1643.12	60666.6	1643.15	80621.6
1642.13	346.149	1642.16	20676.9	1642.13	41190.6	1642.13	60661	1642.16	80647.2
1641.14	408.808	1641.17	20655.8	1641.14	41224.1	1641.14	60650.4	1641.17	80660.3
1640.15	421.033	1640.18	20636.8	1640.15	41251.8	1640.15	60650.1	1640.18	80666.8
1639.15	372.776	1639.19	20632.9	1639.15	41274.4	1639.15	60656.2	1639.19	80677.7
1638.16	437.911	1638.19	20639.6	1638.16	41288.1	1638.16	60672.4	1638.19	80685.7
1637.17	366.999	1637.2	20678.2	1637.17	41288.6	1637.17	60692.9	1637.2	80695.3
1636.18	328.855	1636.21	20704.4	1636.18	41296.5	1636.18	60721.3	1636.21	80715
1635.18	429.21	1635.22	20743.4	1635.18	41303.6	1635.18	60733.2	1635.22	80709
1634.19	333.169	1634.22	20714.3	1634.19	41309	1634.19	60712.3	1634.22	80737
1633.2	393.212	1633.23	20718.5	1633.2	41315	1633.2	60708.6	1633.23	80742.1
1632.2	277.085	1632.24	20693.1	1632.2	41314.7	1632.2	60711.4	1632.24	80699.8
1631.21	357.243	1631.24	20694.7	1631.21	41302.8	1631.21	60750.6	1631.24	80668.9
1630.22	376.999	1630.25	20706.4	1630.22	41275.2	1630.22	60759.1	1630.25	80639.6
1629.22	411.837	1629.26	20732.1	1629.22	41242.6	1629.22	60766.4	1629.25	80600.4
1628.23	456.717	1628.26	20738.5	1628.23	41226.8	1628.23	60767.5	1628.26	80608.3
1627.23	436.22	1627.27	20755.7	1627.23	41222.9	1627.23	60775.4	1627.27	80602.3
1626.24	433.324	1626.27	20741.7	1626.24	41242	1626.24	60783.6	1626.27	80626.8
1625.24	357.557	1625.28	20732.2	1625.24	41282.8	1625.24	60810.7	1625.28	80651.3
1624.25	364.728	1624.28	20713.7	1624.25	41330.1	1624.25	60822.2	1624.28	80651.3
1623.25	419.619	1623.29	20716.2	1623.25	41368	1623.25	60814	1623.29	80659.9
1622.26	504.625	1622.29	20721.6	1622.26	41383.2	1622.26	60815.4	1622.29	80650.9
1621.26	393.753	1621.3	20749.6	1621.26	41379.8	1621.26	60824.4	1621.29	80656.5
1620.27	395.889	1620.3	20734.1	1620.27	41374.7	1620.27	60809.6	1620.3	80672.8
1619.27	370.417	1619.3	20731.2	1619.27	41366	1619.27	60807.4	1619.3	80668.9
1618.27	420.233	1618.31	20742.6	1618.27	41369.6	1618.27	60802.8	1618.31	80670.9
1617.28	354.625	1617.31	20719.2	1617.28	41381.2	1617.28	60780.1	1617.31	80653.6
1616.28	386.866	1616.31	20702.2	1616.28	41397.6	1616.28	60778.4	1616.31	80627
1615.28	394.017	1615.32	20698.5	1615.28	41409.5	1615.28	60761.2	1615.32	80606.4
1614.29	403.672	1614.32	20719.2	1614.29	41416	1614.29	60777.7	1614.32	80596.1
1613.29	360.68	1613.32	20728.5	1613.29	41420.1	1613.29	60780.1	1613.32	80616.8
1612.29	427.982	1612.33	20734.2	1612.29	41433.4	1612.29	60775.5	1612.32	80616
1611.29	500.268	1611.33	20743.3	1611.29	41454.3	1611.29	60803.5	1611.33	80614.9
1610.3	321.999	1610.33	20763.6	1610.3	41483.8	1610.3	60790.7	1610.33	80632.8
1609.3	321.639	1609.33	20752.1	1609.3	41509.3	1609.3	60730.5	1609.33	80625.8
1608.3	361.347	1608.33	20716	1608.3	41536.5	1608.3	60713.3	1608.33	80603.3
1607.3	401.039	1607.33	20704.9	1607.3	41545	1607.3	60723.7	1607.33	80589.9
1606.3	295.527	1606.34	20708.9	1606.3	41537	1606.3	60734.4	1606.33	80607.8
1605.3	420.309	1605.34	20708.6	1605.3	41511.4	1605.3	60755.5	1605.34	80602.2
1604.31	357.373	1604.34	20750.2	1604.3	41484	1604.3	60751	1604.34	80585.1
1603.31	352.003	1603.34	20761.5	1603.3	41454.7	1603.3	60754.4	1603.34	80583.1
1602.31	269.096	1602.34	20771.4	1602.31	41432.9	1602.31	60745.9	1602.34	80598.5
1601.31	331.264	1601.34	20762.1	1601.31	41421.8	1601.31	60724.4	1601.34	80611.8
1600.31	325.902	1600.34	20739.5	1600.31	41435.3	1600.31	60709.1	1600.34	80601.7
1599.31	305.543	1599.34	20717.8	1599.31	41451.5	1599.31	60729.4	1599.34	80624.4
1598.31	440.144	1598.34	20733.3	1598.31	41469.2	1598.31	60735.1	1598.34	80641.9
1597.31	384.788	1597.34	20718	1597.3	41472.9	1597.3	60783.5	1597.34	80635.6
1596.3	341.946	1596.34	20705.5	1596.3	41473.8	1596.3	60790.5	1596.34	80623.8
1595.3	339.084	1595.34	20698.9	1595.3	41461.8	1595.3	60826.3	1595.34	80622.8
1594.3	288.776	1594.34	20666.3	1594.3	41447.5	1594.3	60887.2	1594.33	80615.9
1593.3	348.343	1593.33	20651	1593.3	41430.7	1593.3	60932.1	1593.33	80632.7
1592.3	402.894	1592.33	20666.5	1592.3	41424.4	1592.3	60949.6	1592.33	80632.2
1591.3	312.672	1591.33	20672.5	1591.3	41422.2	1591.3	60983.2	1591.33	80634.9
1590.3	367.208	1590.33	20697.8	1590.3	41426.6	1590.3	60963	1590.33	80638.2
1589.29	341.891	1589.33	20685.9	1589.29	41428.7	1589.29	60992.1	1589.33	80656.9
1588.29	299.126	1588.32	20711.8	1588.29	41440.1	1588.29	61012	1588.32	80662.1
1587.29	381.061	1587.32	20726.6	1587.29	41454	1587.29	61054.2	1587.32	80697.2
1586.29	400.634	1586.32	20711.2	1586.29	41466.4	1586.29	61092.3	1586.32	80741
1585.28	335.448	1585.32	20714.1	1585.28	41470.4	1585.28	61084.4	1585.32	80788.1
1584.28	327.609	1584.31	20709.8	1584.28	41471.8	1584.28	61068.2	1584.31	80822.6
1583.28	406.98	1583.31	20695.5	1583.28	41469.4	1583.28	61085.8	1583.31	80862.4
1582.27	272.08	1582.31	20657.6	1582.27	41467.4	1582.27	61085.2	1582.31	80944.7
1581.27	356.412	1581.3	20633.9	1581.27	41470	1581.27	61159.3	1581.3	81036.8
1580.27	348.573	1580.3	20656.3	1580.26	41483.3	1580.26	61264.6	1580.3	81123.8
1579.26	325.801	1579.29	20663.3	1579.26	41505.1	1579.26	61401	1579.29	81278.1
1578.26	320.461	1578.29	20679	1578.26	41534.4	1578.26	61550	1578.29	81469
1577.25	332.544	1577.29	20692.2	1577.25	41577.9	1577.25	61711.6	1577.28	81707.5
1576.25	342.133	1576.28	20681.9	1576.25	41635.5	1576.25	61881.2	1576.28	82022.1
1575.24	316.892	1575.28	20701.1	1575.24	41703.2	1575.24	62052.9	1575.27	82396.3
1574.24	351.352	1574.27	20697.9	1574.24	41770.8	1574.24	62184.4	1574.27	82793.4
1573.23	308.713	1573.27	20691.4	1573.23	41830.2	1573.23	62329.4	1573.26	83171.6
1572.23	206.423	1572.26	20708.5	1572.23	41876.6	1572.23	62446.4	1572.26	83459.5
1571.22	290.597	1571.25	20711.2	1571.22	41901.5	1571.22	62503.9	1571.25	83636.2
1570.22	262.906	1570.25	20703.5	1570.21	41910.6	1570.21	62467.8	1570.25	83697.8
1569.21	307.28	1569.24	20678.8	1569.21	41911.5	1569.21	62427.9	1569.24	83623.2
1568.2	279.597	1568.24	20637.8	1568.2	41905.9	1568.2	62324.5	1568.23	83431.2
1567.2	276.761	1567.23	20651.1	1567.19	41892.1	1567.19	62178.9	1567.23	83127.1
1566.19	323.588	1566.22	20653.7	1566.19	41864.9	1566.19	62031.2	1566.22	82790.8
1565.18	293.435	1565.22	20655.6	1565.18	41827.3	1565.18	61880.3	1565.21	82445.2
1564.17	347.687	1564.21	20674.3	1564.17	41776.6	1564.17	61729.3	1564.21	82099.1
1563.17	315.059	1563.2	20700.4	1563.17	41714.3	1563.17	61558.4	1563.2	81802.1
1562.16	337.03	1562.19	20690.2	1562.16	41653.9	1562.16	61393.6	1562.19	81570.2
1561.15	306.898	1561.19	20665.9	1561.15	41604.9	1561.15	61287.9	1561.18	81402.4
1560.14	348.702	1560.18	20651.3	1560.14	41573.8	1560.14	61195.6	1560.18	81271.3
1559.14	350.815	1559.17	20663.1	1559.13	41557.7	1559.13	61132.2	1559.17	81157.6
1558.13	333.094	1558.16	20680.2	1558.13	41552.1	1558.13	61122.5	1558.16	81083.6
1557.12	340.166	1557.15	20700.4	1557.12	41559.8	1557.12	61066	1557.15	80993.9
1556.11	312.542	1556.14	20725.4	1556.11	41555.6	1556.11	61044.7	1556.14	80930.3
1555.1	349.347	1555.13	20750.3	1555.1	41543.4	1555.1	61028	1555.13	80888.4
1554.09	368.797	1554.13	20726.9	1554.09	41531.1	1554.09	61027.5	1554.12	80842.6
1553.08	430.341	1553.12	20685.9	1553.08	41523.4	1553.08	60996.6	1553.11	80805.3
1552.07	330.914	1552.11	20654.5	1552.07	41522.2	1552.07	60973.9	1552.1	80765.7
1551.06	323.124	1551.1	20622.3	1551.06	41527	1551.06	60960.2	1551.09	80704.6
1550.05	280.686	1550.09	20596.5	1550.05	41530.5	1550.05	60923	1550.08	80643.2
1549.04	297.655	1549.08	20597.5	1549.04	41539.5	1549.04	60878.8	1549.07	80626.8
1548.03	322.039	1548.07	20606.7	1548.03	41531.8	1548.03	60848.3	1548.06	80633
1547.02	237.575	1547.05	20644.8	1547.02	41511.8	1547.02	60852	1547.05	80639.7
1546.01	257.016	1546.04	20666.2	1546.01	41484.4	1546.01	60829.2	1546.04	80634.7
1545	269.03	1545.03	20660.4	1545	41458.5	1545	60793.9	1545.03	80613
1543.99	271.152	1544.02	20678.6	1543.99	41444.5	1543.99	60797.6	1544.02	80578.3
1542.98	295.516	1543.01	20688	1542.98	41439.4	1542.98	60831.8	1543.01	80535
1541.96	361.879	1542	20648.2	1541.96	41440.1	1541.96	60833.2	1542	80514.6
1540.95	218.215	1540.99	20623.6	1540.95	41451.9	1540.95	60854.4	1540.98	80538.7
1539.94	329.029	1539.97	20603.4	1539.94	41455.4	1539.94	60878.5	1539.97	80558
1538.93	264.456	1538.96	20609.9	1538.93	41452.1	1538.93	60878.7	1538.96	80572.1
1537.92	269.044	1537.95	20608.9	1537.91	41441.7	1537.91	60829	1537.95	80569.9
1536.9	283.505	1536.94	20592.6	1536.9	41437.4	1536.9	60798.1	1536.94	80554.7
1535.89	238.725	1535.92	20613	1535.89	41444.4	1535.89	60770.4	1535.92	80516.4
1534.88	334.616	1534.91	20619.2	1534.88	41449.8	1534.88	60778.3	1534.91	80505.8
1533.86	336.719	1533.9	20605.4	1533.86	41463.2	1533.86	60773.6	1533.9	80514.4
1532.85	363.487	1532.88	20607.2	1532.85	41480	1532.85	60814.4	1532.88	80507.8
1531.84	237.346	1531.87	20615.9	1531.84	41486.8	1531.84	60874.1	1531.87	80495.1
1530.82	266.588	1530.86	20603.6	1530.82	41492.6	1530.82	60882.5	1530.85	80487.1
1529.81	332.795	1529.84	20613.4	1529.81	41488.8	1529.81	60874.4	1529.84	80493.5
1528.79	334.895	1528.83	20618.3	1528.79	41482.9	1528.79	60851.8	1528.83	80481.7
1527.78	295.105	1527.81	20612.9	1527.78	41466.8	1527.78	60810.9	1527.81	80477.6
1526.76	314.457	1526.8	20613.3	1526.76	41444	1526.76	60793.6	1526.8	80486.3
1525.75	232.815	1525.78	20618.4	1525.75	41435.6	1525.75	60773.3	1525.78	80502.8
1524.73	326.049	1524.77	20605.1	1524.73	41439.5	1524.73	60756.7	1524.77	80497.4
1523.72	337.997	1523.75	20604.6	1523.72	41455.1	1523.72	60757.9	1523.75	80474.3
1522.7	325.324	1522.74	20592.6	1522.7	41479.3	1522.7	60762.7	1522.74	80466
1521.69	381.566	1521.72	20612.7	1521.69	41499	1521.69	60782.1	1521.72	80479.4
1520.67	317.216	1520.71	20613.5	1520.67	41510.3	1520.67	60792.1	1520.7	80476.4
1519.66	218.451	1519.69	20582.8	1519.65	41497.6	1519.65	60814.6	1519.69	80484.5
1518.64	321.413	1518.67	20586.7	1518.64	41481.4	1518.64	60828.9	1518.67	80483.2
1517.62	308.756	1517.66	20587.7	1517.62	41472.6	1517.62	60849.1	1517.65	80480.9
1516.61	325.606	1516.64	20569.7	1516.6	41478.7	1516.6	60836.4	1516.64	80477.1
1515.59	320.327	1515.62	20573	1515.59	41493.2	1515.59	60821.6	1515.62	80473
1514.57	302.762	1514.61	20617.9	1514.57	41508.1	1514.57	60796.6	1514.6	80491
1513.55	331.889	1513.59	20630.5	1513.55	41523	1513.55	60820.1	1513.59	80514.1
1512.54	356.09	1512.57	20639.8	1512.54	41527.7	1512.54	60836.1	1512.57	80532
1511.52	326.248	1511.55	20639.6	1511.52	41517.1	1511.52	60875.7	1511.55	80539.8
1510.5	350.44	1510.53	20647.8	1510.5	41503.4	1510.5	60893.8	1510.53	80536.5
1509.48	310.79	1509.52	20632.3	1509.48	41488.8	1509.48	60918.5	1509.51	80542
1508.46	327.613	1508.5	20623.5	1508.46	41481.6	1508.46	60906.5	1508.5	80538.7
1507.44	246.263	1507.48	20633.2	1507.44	41465.8	1507.44	60884.5	1507.48	80533.4
1506.43	348.968	1506.46	20664.8	1506.42	41453.8	1506.42	60860.5	1506.46	80562.1
1505.41	365.772	1505.44	20656.9	1505.41	41455.7	1505.41	60837.2	1505.44	80592.8
1504.39	333.516	1504.42	20656.3	1504.39	41465.4	1504.39	60801.1	1504.42	80617.6
1503.37	377.289	1503.4	20634.3	1503.37	41487.3	1503.37	60793.3	1503.4	80598.7
1502.35	364.658	1502.38	20590.7	1502.35	41510.5	1502.35	60777.2	1502.38	80564.2
1501.33	305.459	1501.36	20561.4	1501.33	41533.1	1501.33	60788.5	1501.36	80539
1500.31	383.52	1500.34	20562.9	1500.31	41549.4	1500.31	60808.2	1500.34	80519.3
1499.29	341.493	1499.32	20572.3	1499.29	41538.5	1499.29	60848.6	1499.32	80514.3
1498.27	343.575	1498.3	20595.4	1498.27	41520.2	1498.27	60876.8	1498.3	80527.7
1497.25	384.844	1497.28	20604.4	1497.25	41504.5	1497.25	60894	1497.28	80572.9
1496.23	276.728	1496.26	20608.7	1496.22	41492.8	1496.22	60890.7	1496.26	80617.2
1495.2	305.752	1495.24	20603.9	1495.2	41492.5	1495.2	60859	1495.24	80638
1494.18	298.05	1494.22	20605.4	1494.18	41498	1494.18	60844.5	1494.22	80637.3
1493.16	312.374	1493.2	20615.9	1493.16	41509.7	1493.16	60846.8	1493.19	80635.6
1492.14	400.093	1492.17	20629.7	1492.14	41522.7	1492.14	60845	1492.17	80631.8
1491.12	348.345	1491.15	20624.6	1491.12	41518.6	1491.12	60856.9	1491.15	80640.5
1490.1	284.39	1490.13	20637.6	1490.09	41509.6	1490.09	60889.5	1490.13	80642.8
1489.07	345.163	1489.11	20634.1	1489.07	41499.7	1489.07	60959.6	1489.11	80660.7
1488.05	379.021	1488.08	20654.4	1488.05	41495.6	1488.05	60985.2	1488.08	80677.9
1487.03	332.207	1487.06	20651.1	1487.03	41500.7	1487.03	60968.1	1487.06	80693.2
1486	341.617	1486.04	20667.3	1486	41514.5	1486	60986.7	1486.04	80710.9
1484.98	304.602	1485.02	20670.5	1484.98	41538.8	1484.98	60982.7	1485.01	80716.8
1483.96	460.574	1483.99	20678.8	1483.96	41573.1	1483.96	60990.6	1483.99	80694.7
1482.93	311.21	1482.97	20654	1482.93	41594.4	1482.93	60998.7	1482.97	80684.6
1481.91	340.149	1481.94	20657.5	1481.91	41607	1481.91	61000.6	1481.94	80705.8
1480.89	300.723	1480.92	20649.4	1480.88	41616.2	1480.88	61019.5	1480.92	80707.2
1479.86	424.839	1479.9	20668.1	1479.86	41623.1	1479.86	61015.5	1479.89	80701.6
1478.84	326.847	1478.87	20673.9	1478.84	41626.1	1478.84	60998	1478.87	80731.7
1477.81	309.405	1477.85	20690.8	1477.81	41626.6	1477.81	60997.6	1477.84	80811.8
1476.79	367.585	1476.82	20704.4	1476.79	41633.4	1476.79	61022.4	1476.82	80839.2
1475.76	435.496	1475.8	20706.4	1475.76	41637.7	1475.76	61047.4	1475.79	80868.4
1474.74	340.02	1474.77	20684.4	1474.74	41618.7	1474.74	61044.9	1474.77	80901.5
1473.71	415.222	1473.75	20671.9	1473.71	41594.6	1473.71	61032.4	1473.74	80934.6
1472.69	317.351	1472.72	20636.4	1472.68	41573.4	1472.68	61039.3	1472.72	80928.6
1471.66	451.008	1471.69	20650.8	1471.66	41559.7	1471.66	61042.9	1471.69	80893.1
1470.63	309.318	1470.67	20638.6	1470.63	41555.3	1470.63	61069	1470.67	80877.5
1469.61	396.643	1469.64	20646.2	1469.61	41561.7	1469.61	61074.8	1469.64	80852.2
1468.58	486.368	1468.61	20667.9	1468.58	41580.6	1468.58	61081.5	1468.61	80804.2
1467.55	381.277	1467.59	20674.5	1467.55	41595.4	1467.55	61057	1467.59	80810.1
1466.53	305.44	1466.56	20675.4	1466.53	41599.8	1466.53	61020.7	1466.56	80811.3
1465.5	353.755	1465.53	20673.7	1465.5	41605	1465.5	60993.2	1465.53	80801.3
1464.47	382.584	1464.51	20699.1	1464.47	41607.4	1464.47	60971.9	1464.5	80799.2
1463.44	474.652	1463.48	20745.5	1463.44	41618.8	1463.44	60998.1	1463.48	80800
1462.42	367.238	1462.45	20747.7	1462.42	41631.3	1462.42	61033.8	1462.45	80781.8
1461.39	396.047	1461.42	20772	1461.39	41650.4	1461.39	61069.8	1461.42	80761.9
1460.36	378.649	1460.39	20783.9	1460.36	41682.7	1460.36	61089.9	1460.39	80787.7
1459.33	436.612	1459.37	20780	1459.33	41717.5	1459.33	61103	1459.36	80805.6
1458.3	419.213	1458.34	20800.5	1458.3	41744.8	1458.3	61103.7	1458.34	80815.2
1457.27	406.681	1457.31	20804.9	1457.27	41756.5	1457.27	61118.6	1457.31	80828.9
1456.25	374.719	1456.28	20844.5	1456.24	41744.6	1456.24	61153	1456.28	80852.9
1455.22	388.917	1455.25	20881.3	1455.21	41721.4	1455.21	61205.8	1455.25	80882.8
1454.19	461.388	1454.22	20888	1454.19	41684.4	1454.19	61209.9	1454.22	80885
1453.16	405.157	1453.19	20879.2	1453.16	41660.4	1453.16	61231.6	1453.19	80880.4
1452.13	446.04	1452.16	20853.7	1452.13	41660.4	1452.13	61211.6	1452.16	80882
1451.1	503.894	1451.13	20803.2	1451.1	41673.3	1451.1	61166.1	1451.13	80854.4
1450.07	496.214	1450.1	20754.4	1450.06	41691.2	1450.06	61148.8	1450.1	80842.2
1449.04	495.815	1449.07	20707.7	1449.03	41711.7	1449.03	61128.6	1449.07	80838.5
1448	388.701	1448.04	20716.9	1448	41728.4	1448	61151.1	1448.04	80862.7
1446.97	376.199	1447.01	20724.6	1446.97	41735.8	1446.97	61155	1447.01	80867.1
1445.94	412.189	1445.98	20743.4	1445.94	41730.7	1445.94	61152.3	1445.98	80871.8
1444.91	491.794	1444.95	20757.9	1444.91	41722.3	1444.91	61169.2	1444.94	80855.8
1443.88	479.278	1443.91	20744.2	1443.88	41704.5	1443.88	61150.3	1443.91	80860
1442.85	457.076	1442.88	20721	1442.85	41678	1442.85	61107.8	1442.88	80849.6
1441.82	524.511	1441.85	20711.9	1441.81	41654.5	1441.81	61115.5	1441.85	80844.1
1440.78	456.293	1440.82	20730.1	1440.78	41640.3	1440.78	61098.1	1440.82	80831.1
1439.75	475.272	1439.79	20752.1	1439.75	41643.2	1439.75	61107.3	1439.78	80854.2
1438.72	516.032	1438.75	20725.6	1438.72	41644.6	1438.72	61129.8	1438.75	80860
1437.69	486.583	1437.72	20710.2	1437.68	41647.2	1437.68	61157.3	1437.72	80863.3
1436.65	445.047	1436.69	20697.7	1436.65	41644.5	1436.65	61180.5	1436.68	80882.1
1435.62	374.495	1435.65	20663.6	1435.62	41636.2	1435.62	61201.9	1435.65	80922.1
1434.59	495.065	1434.62	20652.6	1434.58	41630.4	1434.58	61199	1434.62	80923.8
1433.55	388.256	1433.59	20656.4	1433.55	41630.4	1433.55	61197.8	1433.58	80922
1432.52	530.535	1432.55	20671	1432.52	41635.5	1432.52	61209.1	1432.55	80912
1431.48	460.023	1431.52	20672.2	1431.48	41647.3	1431.48	61204.9	1431.52	80930.4
1430.45	457.213	1430.48	20657.3	1430.45	41642.5	1430.45	61228.3	1430.48	80950.9
1429.41	604.223	1429.45	20662.3	1429.41	41626	1429.41	61239.3	1429.45	80939.1
1428.38	449.181	1428.41	20665.8	1428.38	41597.1	1428.38	61239.2	1428.41	80931.6
1427.34	509.177	1427.38	20653.9	1427.34	41563.2	1427.34	61280.9	1427.38	80915.2
1426.31	540.168	1426.34	20649.6	1426.31	41529.9	1426.31	61306.4	1426.34	80894.7
1425.27	503.542	1425.31	20642.5	1425.27	41506.7	1425.27	61296.9	1425.31	80893.6
1424.24	558.662	1424.27	20654.3	1424.24	41500.1	1424.24	61281.5	1424.27	80902.3
1423.2	466.537	1423.24	20663.4	1423.2	41511.8	1423.2	61274.2	1423.24	80908.2
1422.17	553.01	1422.2	20679.5	1422.17	41534.3	1422.17	61270.8	1422.2	80921.2
1421.13	388.549	1421.16	20674.5	1421.13	41568.3	1421.13	61242.1	1421.16	80904.2
1420.09	506.358	1420.13	20661.2	1420.09	41605.5	1420.09	61219.7	1420.13	80878.6
1419.06	375.735	1419.09	20645.5	1419.06	41634.3	1419.06	61201.5	1419.09	80848.1
1418.02	589.939	1418.05	20635.3	1418.02	41647.4	1418.02	61154	1418.05	80827.9
1416.98	461.762	1417.02	20638.5	1416.98	41639	1416.98	61075.6	1417.02	80824.3
1415.95	584.28	1415.98	20655.8	1415.94	41617	1415.94	61020.8	1415.98	80817.1
1414.91	535.671	1414.94	20668.2	1414.91	41592.8	1414.91	60998	1414.94	80806.4
1413.87	511.172	1413.9	20673.4	1413.87	41576.1	1413.87	61024.2	1413.9	80785.2
1412.83	513.177	1412.87	20668.3	1412.83	41579.6	1412.83	61045.8	1412.87	80783.7
1411.79	625.951	1411.83	20670.4	1411.79	41599.5	1411.79	61089.1	1411.83	80786.6
1410.76	572.558	1410.79	20655.4	1410.75	41621.9	1410.75	61108.6	1410.79	80793.9
1409.72	509.558	1409.75	20652.4	1409.72	41641.9	1409.72	61143.2	1409.75	80784.9
1408.68	523.594	1408.71	20664.6	1408.68	41637.2	1408.68	61140	1408.71	80789.6
1407.64	607.401	1407.67	20683	1407.64	41624.2	1407.64	61157.3	1407.67	80791.2
1406.6	503.537	1406.63	20694.2	1406.6	41607.3	1406.6	61145.4	1406.63	80798
1405.56	633.01	1405.6	20692.4	1405.56	41590.9	1405.56	61172.9	1405.59	80787.8
1404.52	570.061	1404.56	20690	1404.52	41587.7	1404.52	61149.8	1404.55	80797.8
1403.48	569.645	1403.52	20667.5	1403.48	41596.5	1403.48	61141.7	1403.51	80796
1402.44	550.001	1402.48	20656.8	1402.44	41603.8	1402.44	61153.6	1402.47	80808.2
1401.4	662.536	1401.44	20664.9	1401.4	41619.5	1401.4	61191.2	1401.43	80793.9
1400.36	573.203	1400.39	20676.5	1400.36	41633.8	1400.36	61190.2	1400.39	80782.1
1399.32	512.733	1399.35	20702	1399.32	41656.1	1399.32	61207.3	1399.35	80775
1398.28	524.337	1398.31	20748.5	1398.28	41680	1398.28	61217.8	1398.31	80792.5
1397.24	552.744	1397.27	20767.3	1397.24	41697.1	1397.24	61197.7	1397.27	80812.7
1396.2	674.766	1396.23	20752.3	1396.19	41703.4	1396.19	61191.9	1396.23	80840.8
1395.15	607.123	1395.19	20733.1	1395.15	41697.9	1395.15	61204.5	1395.19	80872.1
1394.11	647.494	1394.15	20718.5	1394.11	41678.8	1394.11	61240.1	1394.15	80921.7
1393.07	596.679	1393.11	20695.6	1393.07	41668.5	1393.07	61252.1	1393.1	80946.4
1392.03	699.402	1392.06	20667.1	1392.03	41670.4	1392.03	61261.8	1392.06	80965.7
1390.99	629.411	1391.02	20667.6	1390.98	41680.5	1390.98	61289.5	1391.02	80992
1389.94	640.971	1389.98	20685.9	1389.94	41701.3	1389.94	61291.8	1389.98	81026
1388.9	599.787	1388.93	20677.6	1388.9	41722.7	1388.9	61271.3	1388.93	81028.1
1387.86	568.207	1387.89	20672.6	1387.86	41731.3	1387.86	61286.8	1387.89	81058.3
1386.81	656.453	1386.85	20680	1386.81	41722.7	1386.81	61305	1386.85	81082.5
1385.77	639.248	1385.81	20680.7	1385.77	41707.7	1385.77	61338.4	1385.8	81128.6
1384.73	653.176	1384.76	20663.5	1384.73	41699.2	1384.73	61328.2	1384.76	81155.2
1383.68	667.107	1383.72	20670.5	1383.68	41702.4	1383.68	61342.9	1383.72	81167.2
1382.64	681.041	1382.67	20707.6	1382.64	41710.5	1382.64	61367.1	1382.67	81174.4
1381.59	694.977	1381.63	20729.4	1381.59	41730.8	1381.59	61372.2	1381.63	81163.9
1380.55	684.962	1380.58	20727.3	1380.55	41750.1	1380.55	61391.9	1380.58	81138
1379.5	674.95	1379.54	20710.5	1379.5	41757.1	1379.5	61397.6	1379.54	81149
1378.46	633.843	1378.49	20683.5	1378.46	41742.6	1378.46	61423.3	1378.49	81133.8
1377.41	669.291	1377.45	20638.7	1377.41	41724.1	1377.41	61443.9	1377.45	81151.5
1376.37	678.419	1376.4	20604.6	1376.37	41712.2	1376.37	61405.1	1376.4	81183.6
1375.32	618.209	1375.36	20628	1375.32	41711.3	1375.32	61393.6	1375.36	81210
1374.28	579.536	1374.31	20637.7	1374.28	41715.3	1374.28	61395.7	1374.31	81245.6
1373.23	610.186	1373.27	20670.8	1373.23	41729.4	1373.23	61399	1373.26	81254
1372.19	626.487	1372.22	20683	1372.18	41735.9	1372.18	61436.9	1372.22	81275.4
1371.14	645.169	1371.17	20684.9	1371.14	41738	1371.14	61468.4	1371.17	81272.9
1370.09	656.679	1370.13	20680.1	1370.09	41728.7	1370.09	61506.6	1370.13	81275.4
1369.05	696.839	1369.08	20659.2	1369.04	41726.6	1369.04	61529.4	1369.08	81310.7
1368	658.197	1368.03	20668.9	1368	41738.4	1368	61494.6	1368.03	81359.3
1366.95	595.702	1366.99	20684	1366.95	41760.6	1366.95	61481.4	1366.98	81430.2
1365.9	674.032	1365.94	20677.3	1365.9	41789	1365.9	61482.1	1365.94	81513.3
1364.86	535.209	1364.89	20693	1364.85	41820.4	1364.85	61492.2	1364.89	81574.4
1363.81	646.916	1363.84	20710.3	1363.81	41839.3	1363.81	61564.4	1363.84	81621.1
1362.76	510.539	1362.79	20719.1	1362.76	41851.6	1362.76	61597.6	1362.79	81658.3
1361.71	531.595	1361.75	20723.6	1361.71	41846.2	1361.71	61670.6	1361.74	81708.6
1360.66	593.169	1360.7	20712.1	1360.66	41834.6	1360.66	61685.9	1360.7	81714.7
1359.61	573.68	1359.65	20728.5	1359.61	41819.6	1359.61	61706.1	1359.65	81713.6
1358.56	606.624	1358.6	20708.4	1358.56	41805.5	1358.56	61734.5	1358.6	81724.3
1357.51	620.494	1357.55	20721.9	1357.51	41792.7	1357.51	61731.3	1357.55	81748.5
1356.46	562.898	1356.5	20723.8	1356.46	41782.9	1356.46	61758.8	1356.5	81764.6
1355.42	569.627	1355.45	20733.4	1355.41	41778.1	1355.41	61809.6	1355.45	81794.1
1354.37	635.879	1354.4	20736.3	1354.36	41780.3	1354.36	61833.9	1354.4	81856.2
1353.32	666.395	1353.35	20734.8	1353.31	41784.4	1353.31	61907.3	1353.35	81932.1
1352.26	658.818	1352.3	20727.8	1352.26	41799.9	1352.26	61982.8	1352.3	82051.6
1351.21	667.901	1351.25	20731.9	1351.21	41830.3	1351.21	62150.9	1351.25	82230
1350.16	555.646	1350.2	20705.9	1350.16	41875.7	1350.16	62352.3	1350.2	82509.1
1349.11	631.347	1349.15	20707.3	1349.11	41929.2	1349.11	62554.5	1349.15	82897.5
1348.06	695.126	1348.1	20700.9	1348.06	41988.5	1348.06	62871.7	1348.09	83347.9
1347.01	611.465	1347.04	20701.2	1347.01	42047.6	1347.01	63206	1347.04	83896.6
1345.96	515.954	1345.99	20718.3	1345.96	42105.8	1345.96	63574.8	1345.99	84514.6
1344.91	572.587	1344.94	20733.2	1344.9	42164.9	1344.9	63963.4	1344.94	85204.7
1343.85	622.068	1343.89	20749.1	1343.85	42231.9	1343.85	64372	1343.89	85952.9
1342.8	543.242	1342.84	20772	1342.8	42314.9	1342.8	64740	1342.83	86684.6
1341.75	635.463	1341.78	20806.2	1341.75	42418.9	1341.75	65054.3	1341.78	87395.8
1340.7	513.922	1340.73	20815.1	1340.7	42541.3	1340.7	65339.7	1340.73	88108.8
1339.64	553.877	1339.68	20826	1339.64	42667.2	1339.64	65607.6	1339.68	88708.6
1338.59	562.958	1338.63	20835.8	1338.59	42784	1338.59	65805.8	1338.62	89225.8
1337.54	600.513	1337.57	20815.2	1337.54	42890.1	1337.54	65960.6	1337.57	89670.4
1336.48	619.071	1336.52	20794.6	1336.48	42973.2	1336.48	66077.5	1336.52	90042.9
1335.43	597.293	1335.46	20774.9	1335.43	43025.1	1335.43	66158.5	1335.46	90311.2
1334.38	556.549	1334.41	20785.9	1334.37	43057.3	1334.37	66151.6	1334.41	90411.4
1333.32	570.362	1333.36	20824.2	1333.32	43082.1	1333.32	66119.5	1333.35	90367.2
1332.27	463.258	1332.3	20838.8	1332.27	43094.9	1332.27	66056.2	1332.3	90277.2
1331.21	541.082	1331.25	20851.4	1331.21	43083	1331.21	65933.7	1331.25	90067.2
1330.16	469.575	1330.19	20844.2	1330.16	43057.2	1330.16	65783.2	1330.19	89790.3
1329.1	620.815	1329.14	20816.4	1329.1	43020.7	1329.1	65570.3	1329.14	89460.8
1328.05	456.936	1328.08	20768.1	1328.05	42965.3	1328.05	65317.3	1328.08	89107.3
1326.99	518.119	1327.03	20743.2	1326.99	42893.1	1326.99	65091.2	1327.02	88733.3
1325.93	562.701	1325.97	20724.9	1325.93	42819.9	1325.93	64830.5	1325.97	88296.7
1324.88	505.467	1324.91	20733.1	1324.88	42750.3	1324.88	64600.5	1324.91	87862.9
1323.82	457.724	1323.86	20725.7	1323.82	42668.6	1323.82	64370.3	1323.86	87454.2
1322.77	499.924	1322.8	20726.8	1322.77	42572.3	1322.77	64139.3	1322.8	87082.6
1321.71	544.473	1321.74	20746.6	1321.71	42478.5	1321.71	63935	1321.74	86714.5
1320.65	380.845	1320.69	20759.5	1320.65	42382.8	1320.65	63711.3	1320.69	86321.7
1319.6	524.728	1319.63	20755.1	1319.59	42291.1	1319.59	63499.2	1319.63	85945.9
1318.54	493.581	1318.57	20751	1318.54	42215.4	1318.54	63336.2	1318.57	85580.6
1317.48	424.623	1317.52	20721.6	1317.48	42161.7	1317.48	63166.1	1317.51	85217.3
1316.42	488.048	1316.46	20710	1316.42	42125.4	1316.42	63000.5	1316.46	84899.9
1315.36	374.223	1315.4	20697.7	1315.36	42090.2	1315.36	62861.8	1315.4	84576.4
1314.31	395.107	1314.34	20697.1	1314.31	42062.9	1314.31	62715.1	1314.34	84300.3
1313.25	382.915	1313.28	20727.9	1313.25	42034.3	1313.25	62579	1313.28	84048.5
1312.19	472.273	1312.22	20726.1	1312.19	41994.6	1312.19	62433.4	1312.22	83769.7
1311.13	389.238	1311.17	20745.1	1311.13	41948	1311.13	62324	1311.16	83537.3
1310.07	405.381	1310.11	20728.8	1310.07	41905.5	1310.07	62244.8	1310.11	83311.8
1309.01	475.798	1309.05	20707.8	1309.01	41871.3	1309.01	62180.6	1309.05	83120.1
1307.95	440.005	1307.99	20716	1307.95	41847.9	1307.95	62085.9	1307.99	82950.5
1306.89	470.282	1306.93	20718.9	1306.89	41836.5	1306.89	62024.6	1306.93	82768.4
1305.83	413.277	1305.87	20714.4	1305.83	41842.8	1305.83	61986.7	1305.87	82639.7
1304.77	408.174	1304.81	20719.6	1304.77	41846.6	1304.77	61914.3	1304.81	82540.4
1303.71	469.087	1303.75	20719.5	1303.71	41846.1	1303.71	61820.6	1303.75	82413.7
1302.65	407.403	1302.69	20714.5	1302.65	41835.1	1302.65	61743.1	1302.69	82306.5
1301.59	366.954	1301.63	20702.9	1301.59	41826.1	1301.59	61685	1301.62	82195.6
1300.53	312.385	1300.57	20719.7	1300.53	41812.2	1300.53	61655	1300.56	82116.9
1299.47	373.267	1299.5	20749.8	1299.47	41795.4	1299.47	61583.5	1299.5	82018.4
1298.41	354.047	1298.44	20773.6	1298.41	41784.9	1298.41	61560.3	1298.44	81916.6
1297.35	363.092	1297.38	20761.9	1297.34	41769.1	1297.34	61550.7	1297.38	81829.3
1296.28	428.635	1296.32	20743.2	1296.28	41745.6	1296.28	61516.3	1296.32	81754
1295.22	341.155	1295.26	20734.4	1295.22	41720.8	1295.22	61451.4	1295.26	81690.9
1294.16	336.077	1294.19	20738.8	1294.16	41699.2	1294.16	61396	1294.19	81602.3
1293.1	408.643	1293.13	20743	1293.1	41692.4	1293.1	61353.4	1293.13	81522.8
1292.03	358.859	1292.07	20746.7	1292.03	41686.9	1292.03	61328.4	1292.07	81472.1
1290.97	417.278	1291.01	20766.2	1290.97	41686.8	1290.97	61253.3	1291	81413.9
1289.91	358.107	1289.94	20770.4	1289.91	41694.9	1289.91	61215.8	1289.94	81353
1288.84	284.856	1288.88	20722.4	1288.84	41692	1288.84	61213.6	1288.88	81315.7
1287.78	362.057	1287.82	20713.6	1287.78	41688.2	1287.78	61245.6	1287.81	81290
1286.72	427.478	1286.75	20695.2	1286.72	41681.7	1286.72	61273.5	1286.75	81254
1285.65	441.184	1285.69	20719.9	1285.65	41678	1285.65	61303.9	1285.69	81207.6
1284.59	259.925	1284.62	20735.4	1284.59	41680.7	1284.59	61322.9	1284.62	81180.9
1283.52	304.19	1283.56	20758	1283.52	41686.3	1283.52	61315.1	1283.56	81154.2
1282.46	322.609	1282.49	20795.7	1282.46	41694.1	1282.46	61248.3	1282.49	81133.9
1281.39	341.02	1281.43	20826.9	1281.39	41699.2	1281.39	61206.2	1281.43	81108.8
1280.33	373.506	1280.36	20837.6	1280.33	41696.5	1280.33	61216.4	1280.36	81126.6
1279.26	382.513	1279.3	20855.7	1279.26	41688.2	1279.26	61256.2	1279.3	81121.3
1278.2	337.558	1278.23	20815.1	1278.2	41665.2	1278.2	61282.3	1278.23	81100.1
1277.13	377.06	1277.17	20785.6	1277.13	41634.1	1277.13	61273	1277.17	81067.1
1276.07	299.295	1276.1	20746.3	1276.06	41612	1276.06	61256	1276.1	81050.3
1275	357.544	1275.04	20738.9	1275	41598	1275	61236.2	1275.03	81011.2
1273.93	333.728	1273.97	20728.9	1273.93	41596.1	1273.93	61191	1273.97	80982.6
1272.87	295.86	1272.9	20747.8	1272.87	41607.1	1272.87	61152.5	1272.9	80943.1
1271.8	407.965	1271.83	20763.7	1271.8	41629.7	1271.8	61145	1271.83	80929.3
1270.73	440.376	1270.77	20753.9	1270.73	41649.5	1270.73	61137.5	1270.77	80918.5
1269.66	327.561	1269.7	20726.5	1269.66	41659.5	1269.66	61119.6	1269.7	80922.4
1268.6	385.732	1268.63	20701.9	1268.6	41662.6	1268.6	61087.9	1268.63	80919.4
1267.53	338.527	1267.56	20694.9	1267.53	41664.4	1267.53	61074	1267.56	80913
1266.46	347.518	1266.5	20719.3	1266.46	41647.1	1266.46	61091.3	1266.5	80905.1
1265.39	295.66	1265.43	20728.9	1265.39	41625.4	1265.39	61094.8	1265.43	80906.3
1264.32	363.148	1264.36	20727.7	1264.32	41599.1	1264.32	61120.9	1264.36	80906.7
1263.26	313.647	1263.29	20739.2	1263.25	41577.5	1263.25	61168.5	1263.29	80894.3
1262.19	301.587	1262.22	20727	1262.19	41557.7	1262.19	61196.6	1262.22	80905.9
1261.12	397.09	1261.15	20738.4	1261.12	41550.3	1261.12	61178.4	1261.15	80897.9
1260.05	394.368	1260.08	20715.9	1260.05	41555.3	1260.05	61144.3	1260.08	80893.9
1258.98	307.505	1259.01	20742	1258.98	41563.4	1258.98	61092.3	1259.01	80863.5
1257.91	342.191	1257.94	20752.5	1257.91	41559.1	1257.91	61073.3	1257.94	80866.2
1256.84	372.19	1256.87	20768.7	1256.84	41550.5	1256.84	61045.6	1256.87	80863.5
1255.77	360.132	1255.8	20767.6	1255.77	41532.1	1255.77	61051.9	1255.8	80865.1
1254.7	406.462	1254.73	20787.9	1254.7	41520.2	1254.7	61077.7	1254.73	80841.2
1253.63	258.979	1253.66	20784	1253.63	41509.6	1253.63	61071.3	1253.66	80845.4
1252.56	359.002	1252.59	20801.6	1252.56	41511.7	1252.56	61050.3	1252.59	80832.9
1251.48	384.298	1251.52	20797.1	1251.48	41525.8	1251.48	61012.6	1251.52	80819.5
1250.41	318.581	1250.45	20803.9	1250.41	41546.5	1250.41	60986.4	1250.45	80819.5
1249.34	371.87	1249.38	20778.6	1249.34	41565.6	1249.34	60996.2	1249.38	80813.5
1248.27	285.19	1248.31	20756.5	1248.27	41582.2	1248.27	61005.1	1248.3	80808.9
1247.2	357.119	1247.23	20737.8	1247.2	41590.4	1247.2	61047.5	1247.23	80798
1246.13	438.345	1246.16	20733.6	1246.12	41589.1	1246.12	61072.1	1246.16	80782.9
1245.05	288.768	1245.09	20713	1245.05	41564.7	1245.05	61075.6	1245.09	80773.8
1243.98	381.626	1244.02	20721.3	1243.98	41536.1	1243.98	61059.2	1244.01	80761.4
1242.91	306.683	1242.94	20741.2	1242.91	41507.4	1242.91	60997.3	1242.94	80730.4
1241.83	278.363	1241.87	20742.4	1241.83	41484.4	1241.83	60991.4	1241.87	80721.6
1240.76	375.823	1240.8	20761.1	1240.76	41464.1	1240.76	60995.6	1240.8	80705.3
1239.69	263.671	1239.72	20758.3	1239.69	41452.6	1239.69	61014.5	1239.72	80725.6
1238.61	284.267	1238.65	20776.3	1238.61	41452.7	1238.61	61032.9	1238.65	80738.7
1237.54	293.216	1237.58	20762.6	1237.54	41452.9	1237.54	61019.5	1237.57	80749.7
1236.47	267.254	1236.5	20765	1236.46	41447.1	1236.46	61012.1	1236.5	80739.8
1235.39	390.208	1235.43	20755.8	1235.39	41443.9	1235.39	60950.2	1235.43	80716.5
1234.32	266.538	1234.35	20736.4	1234.32	41433	1234.32	60932.2	1234.35	80682.3
1233.24	294.088	1233.28	20711.5	1233.24	41415.8	1233.24	60959	1233.28	80646.6
1232.17	242.57	1232.2	20708.9	1232.16	41390.7	1232.16	60997.7	1232.2	80647.5
1231.09	291.036	1231.13	20717.7	1231.09	41372.6	1231.09	61034.2	1231.12	80650.3
1230.01	334.834	1230.05	20725.2	1230.01	41368.1	1230.01	61006.7	1230.05	80649.5
1228.94	260.101	1228.98	20717	1228.94	41372.8	1228.94	60977.4	1228.97	80645.3
1227.86	315.503	1227.9	20726.1	1227.86	41383	1227.86	60935.4	1227.9	80643.4
1226.79	315.135	1226.82	20708.1	1226.79	41393.5	1226.79	60907.2	1226.82	80622.6
1225.71	254.386	1225.75	20694.4	1225.71	41394.9	1225.71	60887.3	1225.74	80620.8
1224.63	244.743	1224.67	20665.5	1224.63	41390.1	1224.63	60893	1224.67	80606.6
1223.56	274.567	1223.59	20666.5	1223.56	41382.6	1223.56	60907.2	1223.59	80628.9
1222.48	336.871	1222.52	20686.3	1222.48	41385.1	1222.48	60930	1222.51	80628
1221.4	280.809	1221.44	20673.1	1221.4	41392.3	1221.4	60911.3	1221.44	80613.7
1220.32	220.13	1220.36	20683	1220.32	41398.1	1220.32	60888.7	1220.36	80615.9
1219.25	191.948	1219.28	20683.2	1219.25	41390.2	1219.25	60881	1219.28	80623
1218.17	251.898	1218.2	20676.2	1218.17	41375.2	1218.17	60901.1	1218.2	80628.5
1217.09	195.899	1217.13	20671.3	1217.09	41354.1	1217.09	60890.8	1217.12	80645
1216.01	209.464	1216.05	20660.9	1216.01	41330.5	1216.01	60902.2	1216.05	80661.9
1214.93	229.975	1214.97	20679.6	1214.93	41314.3	1214.93	60913	1214.97	80664.5
1213.85	273.647	1213.89	20667.1	1213.85	41315.3	1213.85	60920.1	1213.89	80643.8
1212.77	280.237	1212.81	20670.8	1212.77	41330.6	1212.77	60906.1	1212.81	80610.3
1211.7	293.772	1211.73	20674	1211.69	41341.3	1211.69	60902	1211.73	80594.4
1210.62	214.678	1210.65	20655.2	1210.61	41337	1210.61	60907.1	1210.65	80587.1
1209.54	276.838	1209.57	20636.9	1209.53	41337.3	1209.53	60908.9	1209.57	80587.2
1208.46	167.69	1208.49	20612.7	1208.45	41336.5	1208.45	60895.3	1208.49	80588.5
1207.38	264.546	1207.41	20609.8	1207.37	41327.8	1207.37	60864.7	1207.41	80577.6
1206.29	250.306	1206.33	20613.3	1206.29	41314.4	1206.29	60849.2	1206.33	80565.8
1205.21	194.435	1205.25	20622.7	1205.21	41308.2	1205.21	60854.7	1205.25	80562.3
1204.13	170.964	1204.17	20677.4	1204.13	41310.3	1204.13	60858.6	1204.17	80566.4
1203.05	230.743	1203.09	20687.5	1203.05	41299	1203.05	60898	1203.09	80555.7
1201.97	288.185	1202.01	20681.1	1201.97	41282.6	1201.97	60906.2	1202	80541.7
1200.89	213.861	1200.92	20677.6	1200.89	41272	1200.89	60889.4	1200.92	80533
1199.81	181.163	1199.84	20652.1	1199.81	41256.7	1199.81	60851	1199.84	80531.6
1198.72	176.201	1198.76	20647.9	1198.72	41233.5	1198.72	60797.4	1198.76	80510.9
1197.64	268.254	1197.68	20642	1197.64	41202.7	1197.64	60743.7	1197.68	80523.5
1196.56	277.132	1196.6	20647.5	1196.56	41182.8	1196.56	60709.5	1196.59	80538.4
1195.48	193.652	1195.51	20659.6	1195.48	41173.6	1195.48	60681.1	1195.51	80537.1
1194.39	179.458	1194.43	20633.1	1194.39	41172.8	1194.39	60676.9	1194.43	80556.8
1193.31	72.9542	1193.35	20613.8	1193.31	41191.3	1193.31	60654.5	1193.35	80586.2
1192.23	227.232	1192.26	20597.4	1192.23	41217.1	1192.23	60698.9	1192.26	80627.7
1191.14	159.98	1191.18	20565.3	1191.14	41237.1	1191.14	60750.5	1191.18	80678.3
1190.06	196.547	1190.1	20561.7	1190.06	41248.6	1190.06	60793	1190.09	80742.6
1188.98	136.247	1189.01	20571.7	1188.97	41248.8	1188.97	60828.7	1189.01	80792.7
1187.89	182.025	1187.93	20588.4	1187.89	41245.1	1187.89	60870.4	1187.93	80822.2
1186.81	200.124	1186.84	20607.8	1186.81	41236.7	1186.81	60900.1	1186.84	80844.2
1185.72	268.914	1185.76	20595.1	1185.72	41235.4	1185.72	60937.2	1185.76	80888.7
1184.64	128.007	1184.67	20583.2	1184.64	41247.5	1184.64	60941.3	1184.67	80948.3
1183.55	159.927	1183.59	20586.2	1183.55	41261.5	1183.55	60974.9	1183.59	80960.3
1182.47	138.862	1182.5	20561.2	1182.46	41273.5	1182.46	60974.5	1182.5	80969.8
1181.38	41.8197	1181.42	20557.8	1181.38	41281.6	1181.38	60946.9	1181.41	80952.6
1180.29	101.363	1180.33	20561.1	1180.29	41284.1	1180.29	60937.4	1180.33	80892.1
1179.21	105.641	1179.24	20555.9	1179.21	41277.8	1179.21	60948	1179.24	80809.2
1178.12	132.93	1178.16	20536.7	1178.12	41256.5	1178.12	60908.3	1178.16	80747
1177.04	109.591	1177.07	20516.4	1177.03	41233.5	1177.03	60916.9	1177.07	80656.6
1175.95	118.465	1175.98	20521.7	1175.95	41208.4	1175.95	60876.4	1175.98	80627.2
1174.86	90.5399	1174.9	20533.6	1174.86	41179	1174.86	60832.6	1174.9	80558.1
1173.77	127.005	1173.81	20546.3	1173.77	41158	1173.77	60781	1173.81	80539.5
1172.69	131.273	1172.72	20582.4	1172.69	41141.9	1172.69	60756	1172.72	80507.5
1171.6	68.8871	1171.64	20596.5	1171.6	41133.7	1171.6	60743.9	1171.63	80484.4
1170.51	128.312	1170.55	20593.5	1170.51	41125.7	1170.51	60721.3	1170.55	80474.4
1169.42	125.684	1169.46	20587.5	1169.42	41112.2	1169.42	60707.7	1169.46	80459.1
1168.33	79.4167	1168.37	20576.6	1168.33	41102.7	1168.33	60710.8	1168.37	80436.1
1167.25	104.356	1167.28	20581.2	1167.24	41089.4	1167.24	60694.3	1167.28	80447.1
1166.16	154.541	1166.19	20553.2	1166.16	41076.8	1166.16	60656.9	1166.19	80420.8
1165.07	64.6825	1165.1	20542.1	1165.07	41072	1165.07	60626.1	1165.1	80441.4
1163.98	124.034	1164.01	20541.2	1163.98	41068.3	1163.98	60626.2	1164.01	80438.9
1162.89	112.232	1162.92	20513.5	1162.89	41064.5	1162.89	60604.6	1162.92	80443.9
1161.8	66.024	1161.84	20518.3	1161.8	41057.7	1161.8	60579.8	1161.83	80450.6
1160.71	113.87	1160.75	20517.6	1160.71	41053.3	1160.71	60599.8	1160.74	80435.3
1159.62	53.923	1159.65	20507.4	1159.62	41056.8	1159.62	60617.1	1159.65	80432.7
1158.53	58.1927	1158.56	20513.3	1158.53	41065.6	1158.53	60630.6	1158.56	80419.9
1157.44	60.1684	1157.47	20519.4	1157.44	41083	1157.44	60616	1157.47	80400.6
1156.35	39.2271	1156.38	20507.8	1156.35	41098.4	1156.35	60598.1	1156.38	80401.4
1155.26	22.8768	1155.29	20500.1	1155.25	41104.9	1155.25	60574.9	1155.29	80409.1
1154.16	15.6957	1154.2	20481.5	1154.16	41092.5	1154.16	60540.4	1154.2	80420.7
1153.07	31.4194	1153.11	20482	1153.07	41070.5	1153.07	60532.8	1153.11	80428.2
1151.98	138.724	1152.02	20487	1151.98	41047.9	1151.98	60536.7	1152.01	80430.7
1150.89	35.3761	1150.92	20490.3	1150.89	41029.4	1150.89	60558.2	1150.92	80429.8
1149.8	14.4657	1149.83	20522.2	1149.79	41018	1149.79	60574.2	1149.83	80416.6
1148.7	80.518	1148.74	20544.8	1148.7	41019	1148.7	60575.8	1148.74	80408.5
1147.61	66.4701	1147.65	20542.8	1147.61	41017.7	1147.61	60578.4	1147.65	80395.9
1146.52	-0.18027	1146.55	20531.6	1146.52	41008.8	1146.52	60614.5	1146.55	80394.7
1145.42	-21.0662	1145.46	20502.1	1145.42	40986.7	1145.42	60622.6	1145.46	80415.7
1144.33	31.2199	1144.37	20476.8	1144.33	40964.6	1144.33	60652.9	1144.37	80421.1
1143.24	40.0524	1143.27	20466.8	1143.24	40949	1143.24	60661.3	1143.27	80416.7
1142.14	26.0271	1142.18	20454.2	1142.14	40939.3	1142.14	60673.5	1142.18	80412.6
1141.05	21.1473	1141.09	20449.6	1141.05	40935.3	1141.05	60642.7	1141.08	80415.5
1139.95	7.13163	1139.99	20433.5	1139.95	40946	1139.95	60608.7	1139.99	80389.1
1138.86	63.9249	1138.9	20412.1	1138.86	40953.2	1138.86	60575.4	1138.9	80350.8
1137.77	-9.46495	1137.8	20393.2	1137.76	40954.5	1137.76	60517.1	1137.8	80333.5
1136.67	-5.20158	1136.71	20364.5	1136.67	40949.7	1136.67	60479.2	1136.71	80343.7
1135.58	-5.50515	1135.61	20373.7	1135.57	40948.5	1135.57	60449	1135.61	80355.7
1134.48	-76.5527	1134.52	20389.6	1134.48	40958.7	1134.48	60427.6	1134.51	80389.9
1133.38	-67.715	1133.42	20422	1133.38	40976.2	1133.38	60462.1	1133.42	80441.3
1132.29	-74.849	1132.32	20442.6	1132.29	40997.1	1132.29	60475.2	1132.32	80495.6
1131.19	43.455	1131.23	20454.9	1131.19	41021.7	1131.19	60506.8	1131.23	80511.1
1130.1	-34.3843	1130.13	20426	1130.09	41028	1130.09	60494.7	1130.13	80499.2
1129	-91.6739	1129.04	20406.3	1129	41013.6	1129	60446.2	1129.03	80511
1127.9	-60.0507	1127.94	20371.5	1127.9	40980.6	1127.9	60436.1	1127.94	80516.9
1126.8	-35.277	1126.84	20343.6	1126.8	40952.3	1126.8	60413.3	1126.84	80518.5
1125.71	-69.7483	1125.74	20312.4	1125.71	40947.7	1125.71	60401.4	1125.74	80537.2
1124.61	-72.3163	1124.65	20298.9	1124.61	40956.9	1124.61	60413.6	1124.64	80545.2
1123.51	-49.8331	1123.55	20316.7	1123.51	40982.5	1123.51	60421.6	1123.55	80565.8
1122.41	-72.8959	1122.45	20356.1	1122.41	41011.3	1122.41	60433	1122.45	80592.9
1121.32	-125.542	1121.35	20370.7	1121.31	41021.5	1121.31	60471.1	1121.35	80615.2
1120.22	-46.1648	1120.25	20388.6	1120.22	41005.9	1120.22	60511.3	1120.25	80664.7
1119.12	-96.5188	1119.16	20397.3	1119.12	40963.1	1119.12	60557.6	1119.15	80739.8
1118.02	-44.4805	1118.06	20390.3	1118.02	40927.7	1118.02	60655	1118.05	80817.4
1116.92	-85.7162	1116.96	20379.1	1116.92	40909.5	1116.92	60752.7	1116.96	80939.6
1115.82	-45.0719	1115.86	20344.3	1115.82	40898	1115.82	60867.5	1115.86	81065.2
1114.72	-86.2904	1114.76	20349.7	1114.72	40915.8	1114.72	60981.1	1114.76	81243.3
1113.62	-120.673	1113.66	20382.4	1113.62	40951.4	1113.62	61099.6	1113.66	81433
1112.52	-86.8645	1112.56	20383.5	1112.52	41002.2	1112.52	61223.2	1112.56	81629.4
1111.42	-41.7101	1111.46	20381.1	1111.42	41060.3	1111.42	61305.2	1111.46	81807.1
1110.32	-78.352	1110.36	20395.3	1110.32	41114	1110.32	61349.9	1110.36	81976.4
1109.22	-119.521	1109.26	20404	1109.22	41162.6	1109.22	61408.6	1109.25	82074.9
1108.12	-162.943	1108.16	20401.4	1108.12	41187.8	1108.12	61416	1108.15	82106.2
1107.02	-20.194	1107.05	20381.5	1107.02	41177	1107.02	61386.1	1107.05	82032.1
1105.92	-47.7313	1105.95	20407.5	1105.92	41139.4	1105.92	61306.5	1105.95	81904.3
1104.81	-97.9493	1104.85	20445.2	1104.81	41078.7	1104.81	61189.1	1104.85	81704
1103.71	-93.6967	1103.75	20464.8	1103.71	41021.4	1103.71	61050.6	1103.75	81484.9
1102.61	-35.0075	1102.65	20462.2	1102.61	40977	1102.61	60932.2	1102.65	81268
1101.51	-107.875	1101.54	20475.4	1101.51	40949.9	1101.51	60831.1	1101.54	81092.9
1100.41	-65.0786	1100.44	20467.9	1100.4	40934.8	1100.4	60786.4	1100.44	80952.3
1099.3	-42.7019	1099.34	20471.8	1099.3	40932.1	1099.3	60740.1	1099.34	80857.4
1098.2	-79.2602	1098.24	20464.7	1098.2	40941.5	1098.2	60699.2	1098.23	80814.3
1097.1	17.8843	1097.13	20491	1097.1	40946.5	1097.1	60707.3	1097.13	80814.5
1095.99	13.0442	1096.03	20520.4	1095.99	40957.1	1095.99	60703	1096.03	80844.2
1094.89	-21.2381	1094.93	20549.1	1094.89	40980.4	1094.89	60751	1094.92	80902
1093.78	-3.42343	1093.82	20568.4	1093.78	41017.3	1093.78	60863.8	1093.82	81004.8
1092.68	5.32774	1092.72	20590.2	1092.68	41056	1092.68	61008	1092.72	81132.9
1091.58	-40.2493	1091.61	20624.8	1091.57	41094.4	1091.57	61171.4	1091.61	81321.7
1090.47	-6.60078	1090.51	20645.1	1090.47	41133.8	1090.47	61356.4	1090.51	81594.5
1089.37	-6.90499	1089.4	20624.5	1089.37	41172	1089.37	61555	1089.4	81949.7
1088.26	33.5086	1088.3	20642.9	1088.26	41196.2	1088.26	61782.1	1088.3	82328.4
1087.16	26.4111	1087.19	20652.3	1087.15	41228.2	1087.15	62002.8	1087.19	82715.5
1086.05	55.4948	1086.09	20674.1	1086.05	41274.3	1086.05	62205.7	1086.09	83105.3
1084.94	9.96398	1084.98	20696.4	1084.94	41339.7	1084.94	62407.8	1084.98	83467.7
1083.84	36.7786	1083.88	20703	1083.84	41414.8	1083.84	62547.7	1083.87	83740.8
1082.73	61.3221	1082.77	20726	1082.73	41497.1	1082.73	62598	1082.77	83967.3
1081.63	38.411	1081.66	20703.7	1081.62	41565	1081.62	62623.8	1081.66	84107.9
1080.52	42.6147	1080.56	20695.7	1080.52	41597.7	1080.52	62540.6	1080.55	84151.7
1079.41	37.7834	1079.45	20705.4	1079.41	41589	1079.41	62397.4	1079.45	84048
1078.3	39.7275	1078.34	20705	1078.3	41550.8	1078.3	62265.9	1078.34	83838.5
1077.2	-14.7633	1077.23	20710.5	1077.2	41487	1077.2	62067.3	1077.23	83553.5
1076.09	88.7506	1076.13	20696.3	1076.09	41407.3	1076.09	61896.8	1076.12	83222.1
1074.98	97.4518	1075.02	20681.3	1074.98	41335.4	1074.98	61750.7	1075.02	82900.4
1073.87	56.5185	1073.91	20677.1	1073.87	41275.9	1073.87	61613.4	1073.91	82614.7
1072.76	92.2882	1072.8	20672.1	1072.76	41233	1072.76	61511.5	1072.8	82346.4
1071.66	137.063	1071.69	20679.8	1071.65	41195	1071.65	61401.4	1071.69	82131.3
1070.55	129.964	1070.58	20680	1070.55	41169.1	1070.55	61279.1	1070.58	81939.8
1069.44	107.091	1069.48	20677.4	1069.44	41154.7	1069.44	61218.8	1069.47	81800.2
1068.33	151.834	1068.37	20687.4	1068.33	41142.6	1068.33	61105.8	1068.36	81680.4
1067.22	11.8036	1067.26	20680.3	1067.22	41133	1067.22	61021.4	1067.25	81583.4
1066.11	65.558	1066.15	20688.7	1066.11	41133.4	1066.11	60992.9	1066.14	81561.2
1065	112.533	1065.04	20697	1065	41126.9	1065	60972.7	1065.03	81568.4
1063.89	134.72	1063.93	20717.4	1063.89	41116.5	1063.89	60964.1	1063.92	81573.6
1062.78	62.3474	1062.82	20713.4	1062.78	41096.2	1062.78	61019.4	1062.81	81564.9
1061.67	80.034	1061.7	20688	1061.67	41079.1	1061.67	61017.6	1061.7	81568.8
1060.56	32.4556	1060.59	20668	1060.56	41070.8	1060.56	61051.8	1060.59	81577.7
1059.45	70.389	1059.48	20655.3	1059.44	41075.2	1059.44	61011.8	1059.48	81590.4
1058.33	126.301	1058.37	20650.5	1058.33	41092.3	1058.33	60986.9	1058.37	81585.2
1057.22	141.71	1057.26	20660.7	1057.22	41117.8	1057.22	60960.9	1057.26	81612.4
1056.11	103.152	1056.15	20673.8	1056.11	41128.2	1056.11	60890.6	1056.15	81604.6
1055	75.8489	1055.04	20692.9	1055	41114.2	1055	60850.9	1055.03	81562.4
1053.89	68.7843	1053.92	20722.2	1053.88	41087.7	1053.88	60868.2	1053.92	81515.2
1052.77	1.05496	1052.81	20716.9	1052.77	41054.9	1052.77	60864.7	1052.81	81465.2
1051.66	32.1991	1051.7	20728.3	1051.66	41026.8	1051.66	60893.7	1051.7	81414.5
1050.55	106.004	1050.58	20704.5	1050.55	41015.7	1050.55	60874.7	1050.58	81383.4
1049.43	125.885	1049.47	20699.9	1049.43	41021.2	1049.43	60890.2	1049.47	81350
1048.32	64.9358	1048.36	20696.6	1048.32	41050	1048.32	60897.6	1048.36	81332.7
1047.21	26.4576	1047.24	20674.4	1047.21	41068.9	1047.21	60864	1047.24	81277.3
1046.09	12.6808	1046.13	20650.7	1046.09	41069.9	1046.09	60854.2	1046.13	81225.7
1044.98	106.605	1045.02	20662.2	1044.98	41058.2	1044.98	60810.7	1045.01	81187.7
1043.86	3.08985	1043.9	20649.5	1043.86	41023.8	1043.86	60746.9	1043.9	81136.1
1042.75	47.6368	1042.79	20647.7	1042.75	40980.8	1042.75	60672.6	1042.78	81094
1041.63	107.86	1041.67	20622.1	1041.63	40938.1	1041.63	60590.2	1041.67	81027.1
1040.52	29.0695	1040.56	20603	1040.52	40899.5	1040.52	60540.4	1040.55	80972.1
1039.4	-16.069	1039.44	20585.9	1039.4	40875.8	1039.4	60508.5	1039.44	80917.1
1038.29	-9.64977	1038.33	20540.1	1038.29	40852.4	1038.29	60474.7	1038.32	80843.1
1037.17	19.1701	1037.21	20510.2	1037.17	40839.9	1037.17	60460.5	1037.21	80764.2
1036.06	-28.178	1036.09	20486.9	1036.05	40832.1	1036.05	60412.1	1036.09	80674.6
1034.94	-6.0847	1034.98	20484	1034.94	40816.2	1034.94	60368.4	1034.97	80613.6
1033.82	65.2557	1033.86	20485.6	1033.82	40799.4	1033.82	60333	1033.86	80576.1
1032.71	-58.1802	1032.74	20467.9	1032.7	40769.7	1032.7	60320.1	1032.74	80511.2
1031.59	-0.28692	1031.63	20457.1	1031.59	40729.2	1031.59	60274.9	1031.62	80504.9
1030.47	1.64387	1030.51	20442.4	1030.47	40685	1030.47	60261.8	1030.51	80489.1
1029.35	-52.3525	1029.39	20413.7	1029.35	40653	1029.35	60253.3	1029.39	80447.2
1028.24	-63.8312	1028.27	20396.7	1028.24	40638.4	1028.24	60249.9	1028.27	80398.8
[truncated: 285 more rows]
